# Supplementary material for: (E)-N′-(5-Chloro-2-hydroxy­benzyl­idene)-2-nitro­benzohydrazide
Source: Acta Crystallogr Sect E Struct Rep Online. 2009 Aug 26;65(Pt 9):o2239. doi: 10.1107/S1600536809033108 (PMC2970017; doi:10.1107/S1600536809033108)
Supplement: Supplementary file 2 [file e-65-o2239-Isup2.hkl]

# 
# h,k,l, Fc-squared, Fo-squared, sigma(Fo-squared) and status flag 
# 
data_I
_shelx_title ' P-1 in P-1' 
_shelx_refln_list_code          4 
_shelx_F_calc_maximum      130.89 
_exptl_crystal_F_000       328.00 
_reflns_d_resolution_high  0.7832 
 
loop_ 
 _symmetry_equiv_pos_as_xyz 
 'x, y, z' 
 '-x, -y, -z' 
 
_cell_length_a     7.3533 
_cell_length_b    10.0045 
_cell_length_c    10.2726 
_cell_angle_alpha  93.393 
_cell_angle_beta  108.144 
_cell_angle_gamma  98.886 
 
_shelx_F_squared_multiplier     1.000 
 
loop_ 
 _refln_index_h 
 _refln_index_k 
 _refln_index_l 
 _refln_F_squared_calc 
 _refln_F_squared_meas 
 _refln_F_squared_sigma 
 _refln_observed_status 
   1   0   0      194.11      170.11      2.57 o 
   2   0   0      775.00      776.44      9.07 o 
   3   0   0       68.92       74.54      2.57 o 
   4   0   0       27.09       21.02      1.81 o 
   5   0   0       68.13       60.63      3.02 o 
   6   0   0       99.73       95.41      4.23 o 
   7   0   0       15.46       17.09      2.42 o 
   8   0   0        6.84        6.96      1.97 o 
  -8   1   0        1.71        3.78      1.51 o 
  -7   1   0       95.26       99.04      4.69 o 
  -6   1   0       12.38       10.74      1.81 o 
  -5   1   0        0.14        1.51      0.91 o 
  -4   1   0       76.52       69.55      2.87 o 
  -3   1   0      277.58      286.20      3.69 o 
  -2   1   0       92.12       85.59      1.55 o 
  -1   1   0      314.57      322.82      3.93 o 
   0   1   0       13.48       15.42      0.45 o 
   1   1   0     2455.58     2475.73     16.33 o 
   2   1   0     4265.75     4285.15     38.41 o 
   3   1   0      269.93      234.82      4.84 o 
   4   1   0       66.55       68.19      2.87 o 
   5   1   0       63.28       58.06      3.02 o 
   6   1   0        2.19        4.99      1.51 o 
   7   1   0        2.09        4.99      1.66 o 
   8   1   0       31.69       31.90      3.48 o 
  -8   2   0        5.81        5.29      1.66 o 
  -7   2   0       16.84       17.39      2.42 o 
  -6   2   0       73.27       67.14      3.63 o 
  -5   2   0      125.61      117.40      3.33 o 
  -4   2   0      510.52      481.58      5.71 o 
  -3   2   0      267.96      231.62      3.25 o 
  -2   2   0     3441.09     3297.49     47.93 o 
  -1   2   0     1624.99     1605.94     11.04 o 
   0   2   0      386.20      411.28      4.31 o 
   1   2   0       16.41       16.18      1.06 o 
   2   2   0      909.45      895.88      7.63 o 
   3   2   0        7.12       11.34      1.21 o 
   4   2   0      358.90      351.10      7.11 o 
   5   2   0       50.12       52.17      3.02 o 
   6   2   0       69.40       76.21      4.08 o 
   7   2   0        3.67        3.63      1.66 o 
   8   2   0       13.35       16.63      2.87 o 
  -8   3   0        0.28        0.76      1.06 o 
  -7   3   0        1.68        0.30      1.06 o 
  -6   3   0        0.56        0.99      0.69 o 
  -5   3   0        9.78       12.33      1.66 o 
  -4   3   0        9.62       13.20      1.01 o 
  -3   3   0       44.38       45.52      1.44 o 
  -2   3   0        1.56        2.80      0.43 o 
  -1   3   0     1827.61     1798.14     12.18 o 
   0   3   0      490.20      503.78      6.73 o 
   1   3   0      563.17      559.04      5.16 o 
   2   3   0      638.52      653.07      6.30 o 
   3   3   0       11.32       12.85      1.36 o 
   4   3   0      291.23      281.24      6.35 o 
   5   3   0      198.27      184.17      5.75 o 
   6   3   0       25.20       18.75      2.42 o 
   7   3   0       16.02       13.15      2.42 o 
   8   3   0        5.34        8.17      2.42 o 
  -8   4   0       69.72       72.04      3.10 o 
  -7   4   0       51.32       50.36      2.40 o 
  -6   4   0       44.08       43.79      2.03 o 
  -5   4   0        4.77        4.65      1.06 o 
  -4   4   0       60.73       66.99      2.02 o 
  -3   4   0      626.09      577.00      5.99 o 
  -2   4   0     1482.92     1545.92     27.14 o 
  -1   4   0     1363.27     1305.72     11.26 o 
   0   4   0        4.42        5.78      0.68 o 
   1   4   0      616.29      619.72      5.92 o 
   2   4   0       94.40      106.64      2.34 o 
   3   4   0        0.89        1.03      0.58 o 
   4   4   0      378.97      360.78      7.56 o 
   5   4   0       16.91       14.82      1.97 o 
   6   4   0       32.37       28.28      2.87 o 
   7   4   0        3.53        0.15      1.36 o 
  -8   5   0       38.42       43.70      3.78 o 
  -7   5   0       55.94       52.68      2.45 o 
  -6   5   0       16.71       16.28      1.66 o 
  -5   5   0       45.00       40.68      1.76 o 
  -4   5   0        7.78        6.52      2.19 o 
  -3   5   0      964.08      950.11     10.66 o 
  -2   5   0      149.25      186.78      2.88 o 
  -1   5   0       94.58      119.84      2.13 o 
   0   5   0     1003.54     1053.15     20.34 o 
   1   5   0      170.36      192.81      3.08 o 
   2   5   0      163.62      164.86      3.14 o 
   3   5   0       41.31       45.40      1.51 o 
   4   5   0       27.05       29.94      2.42 o 
   5   5   0       23.31       21.62      2.27 o 
   6   5   0       11.24        9.37      2.12 o 
   7   5   0        9.99       13.31      2.57 o 
  -8   6   0        6.79        5.59      1.33 o 
  -7   6   0        8.91        9.45      1.44 o 
  -6   6   0       31.64       30.52      1.85 o 
  -5   6   0      150.92      153.17      3.53 o 
  -4   6   0       15.44       18.48      1.28 o 
  -3   6   0       10.39        8.46      0.91 o 
  -2   6   0        1.49        2.26      0.91 o 
  -1   6   0        0.15        0.32      0.47 o 
   0   6   0        0.53        0.17      0.53 o 
   1   6   0      193.77      215.90      3.55 o 
   2   6   0        1.57        3.76      0.80 o 
   3   6   0        2.62        3.93      0.70 o 
   4   6   0       18.63       18.92      1.60 o 
   5   6   0        7.06        8.34      1.33 o 
   6   6   0        0.19       -1.00      0.78 o 
  -8   7   0        4.23        4.43      1.27 o 
  -7   7   0        4.27        4.24      1.74 o 
  -6   7   0        7.88        7.62      1.16 o 
  -5   7   0       23.26       24.50      1.60 o 
  -4   7   0       26.91       20.78      2.42 o 
  -3   7   0       18.91       19.26      1.27 o 
  -2   7   0        3.47        2.83      0.69 o 
  -1   7   0      332.91      340.14      4.52 o 
   0   7   0       21.77       19.46      1.89 o 
   1   7   0        2.17        3.63      0.80 o 
   2   7   0       13.43       12.93      1.23 o 
   3   7   0        0.13       -0.14      0.55 o 
   4   7   0        0.28       -0.97      0.73 o 
   5   7   0        3.35        1.24      1.01 o 
   6   7   0        4.85        5.88      1.59 o 
  -7   8   0       17.98       23.87      1.92 o 
  -6   8   0        9.08        6.12      2.12 o 
  -5   8   0        5.33        2.54      0.84 o 
  -4   8   0       98.95       91.72      4.01 o 
  -3   8   0        0.20       -0.23      0.64 o 
  -2   8   0        4.55        3.64      1.66 o 
  -1   8   0       12.33       14.23      1.12 o 
   0   8   0        8.27       10.55      1.01 o 
   1   8   0        2.87        1.78      1.59 o 
   2   8   0      289.37      299.05      5.15 o 
   3   8   0       87.81       95.13      2.53 o 
   4   8   0       12.00       15.73      2.57 o 
   5   8   0       11.24        9.98      2.27 o 
  -7   9   0        2.56        2.82      1.12 o 
  -6   9   0        1.86        1.81      0.96 o 
  -5   9   0       20.44       24.45      2.42 o 
  -4   9   0       48.72       37.47      1.98 o 
  -3   9   0      106.05       97.55      3.40 o 
  -2   9   0        2.91        3.02      1.36 o 
  -1   9   0        0.12       -0.15      1.06 o 
   0   9   0        5.82        8.01      1.66 o 
   1   9   0       14.15       10.13      1.81 o 
   2   9   0       35.47       48.54      3.48 o 
   3   9   0       27.95       28.88      3.02 o 
   4   9   0       57.69       57.00      4.23 o 
   5   9   0        9.46        7.71      2.27 o 
  -6  10   0        0.22        1.51      1.36 o 
  -5  10   0        3.06        2.87      1.51 o 
  -4  10   0       42.69       39.16      3.18 o 
  -3  10   0        0.18        0.60      1.21 o 
  -2  10   0       67.78       74.54      3.93 o 
  -1  10   0        0.98       -1.21      1.06 o 
   0  10   0       41.86       45.06      3.18 o 
   1  10   0        6.77        8.17      1.97 o 
   2  10   0       23.01       28.58      3.18 o 
   3  10   0       10.25       11.34      2.42 o 
   4  10   0        1.09        1.06      1.51 o 
  -5  11   0        0.02        0.15      1.36 o 
  -4  11   0        1.41       -0.60      1.21 o 
  -3  11   0        2.41        2.87      1.66 o 
  -2  11   0        3.78        7.11      1.81 o 
  -1  11   0        0.09        0.15      1.21 o 
   0  11   0       20.31       19.20      2.42 o 
   1  11   0       13.88       13.00      2.42 o 
   2  11   0       14.02       15.42      2.72 o 
   3  11   0       12.36       13.91      2.72 o 
  -4  12   0       13.25       12.10      2.42 o 
  -3  12   0        3.83        5.59      1.97 o 
  -2  12   0        0.01       -0.15      1.66 o 
  -1  12   0        0.02       -2.04      1.36 o 
   0  12   0       10.72       10.13      2.27 o 
   1  12   0        1.38        3.02      1.81 o 
  -1 -12   1        0.14        0.76      1.36 o 
   0 -12   1        1.22        0.30      1.51 o 
   1 -12   1        5.61        7.41      2.12 o 
   2 -12   1        0.69        0.60      1.51 o 
   3 -12   1       14.73       11.19      2.42 o 
   4 -12   1        4.70        3.63      1.97 o 
  -3 -11   1        0.00       -1.36      1.36 o 
  -2 -11   1       18.31       21.02      3.02 o 
  -1 -11   1        3.80        2.42      1.51 o 
   0 -11   1       44.58       46.72      3.48 o 
   1 -11   1        0.08       -0.30      1.21 o 
   2 -11   1        9.50        9.07      1.97 o 
   3 -11   1        5.42        4.38      1.81 o 
   4 -11   1       11.08        9.53      2.27 o 
   5 -11   1        0.04       -1.81      1.21 o 
  -4 -10   1       50.22       64.72      4.69 o 
  -3 -10   1        0.10        0.15      1.36 o 
  -2 -10   1        7.68        9.83      2.12 o 
  -1 -10   1        0.61        1.21      1.36 o 
   0 -10   1       43.69       38.10      3.02 o 
   1 -10   1       67.35       57.76      3.48 o 
   2 -10   1       38.98       34.17      2.87 o 
   3 -10   1        9.86       10.43      2.12 o 
   4 -10   1        0.14        1.21      1.36 o 
   5 -10   1       17.57       18.60      2.57 o 
   6 -10   1        0.02        1.66      1.21 o 
  -5  -9   1       45.22       42.49      4.08 o 
  -4  -9   1       56.14       60.63      4.38 o 
  -3  -9   1        6.19        5.14      1.81 o 
  -2  -9   1        1.37        3.33      1.51 o 
  -1  -9   1        4.74        7.26      1.81 o 
   0  -9   1       48.22       48.39      3.02 o 
   1  -9   1       40.87       40.83      2.72 o 
   2  -9   1       77.38       59.73      3.48 o 
   3  -9   1       37.70       29.49      2.57 o 
   4  -9   1        4.32        2.12      1.36 o 
   5  -9   1        0.02        0.91      1.21 o 
   6  -9   1       42.03       41.43      3.33 o 
   7  -9   1        7.60        9.07      2.12 o 
  -6  -8   1       19.26       28.73      3.48 o 
  -5  -8   1        2.47        3.33      1.66 o 
  -4  -8   1       11.19        6.80      1.81 o 
  -3  -8   1       30.19       35.84      3.18 o 
  -2  -8   1        0.43        0.15      1.06 o 
  -1  -8   1      131.26      136.84      4.84 o 
   0  -8   1      113.49      124.59      4.38 o 
   1  -8   1        1.11        0.15      0.91 o 
   2  -8   1      148.18      138.48      4.01 o 
   3  -8   1        4.39        5.65      0.90 o 
   4  -8   1      171.98      160.87      4.46 o 
   5  -8   1       47.83       46.04      3.18 o 
   6  -8   1        4.86        5.70      1.36 o 
   7  -8   1        0.47        1.48      0.98 o 
  -6  -7   1        2.94        3.18      1.66 o 
  -5  -7   1        0.48       -1.21      1.06 o 
  -4  -7   1        1.88        3.37      1.01 o 
  -3  -7   1      136.24      122.66      2.58 o 
  -2  -7   1       15.80       24.92      2.42 o 
  -1  -7   1        1.24        0.76      0.53 o 
   0  -7   1       74.10       91.42      2.14 o 
   1  -7   1       95.40       77.40      2.00 o 
   2  -7   1        2.75        1.55      1.13 o 
   3  -7   1      107.83       92.72      2.87 o 
   4  -7   1      185.19      175.08      3.68 o 
   5  -7   1       73.28       74.41      3.33 o 
   6  -7   1        1.27        0.99      0.80 o 
   7  -7   1       16.54       14.77      3.10 o 
  -7  -6   1        2.43        2.08      1.16 o 
  -6  -6   1       19.95       19.85      2.19 o 
  -5  -6   1       19.09       20.96      1.70 o 
  -4  -6   1       43.01       40.74      2.07 o 
  -3  -6   1      310.80      325.03      4.11 o 
  -2  -6   1       77.70       79.44      2.21 o 
  -1  -6   1      184.22      200.30      3.20 o 
   0  -6   1      128.96      136.99      2.40 o 
   1  -6   1       15.97       17.61      0.94 o 
   2  -6   1       64.58       70.68      1.89 o 
   3  -6   1       67.93       71.79      2.13 o 
   4  -6   1        0.46        0.21      0.58 o 
   5  -6   1      134.86      143.09      3.47 o 
   6  -6   1      172.69      177.94      4.22 o 
   7  -6   1        0.01        0.50      0.84 o 
   8  -6   1        3.01        3.31      0.93 o 
  -7  -5   1        7.41        4.69      1.97 o 
  -6  -5   1       19.59       19.51      2.57 o 
  -5  -5   1       24.08       18.10      1.55 o 
  -4  -5   1       89.88       87.11      2.67 o 
  -3  -5   1        8.01        7.02      0.90 o 
  -2  -5   1       13.77       11.53      0.72 o 
  -1  -5   1      464.53      487.42      5.05 o 
   0  -5   1     1562.51     1655.04     12.08 o 
   1  -5   1        7.63       18.92      1.44 o 
   2  -5   1      386.96      377.84      6.88 o 
   3  -5   1      178.05      183.20      3.20 o 
   4  -5   1       34.82       31.47      1.55 o 
   5  -5   1       43.40       41.25      1.87 o 
   6  -5   1       68.68       61.97      2.51 o 
   7  -5   1        8.65        8.18      1.33 o 
   8  -5   1       26.66       32.81      3.33 o 
  -8  -4   1        4.93       11.19      2.57 o 
  -7  -4   1       18.38       16.78      2.57 o 
  -6  -4   1       40.64       29.18      2.72 o 
  -5  -4   1      179.11      182.05      5.44 o 
  -4  -4   1       58.71       49.75      2.72 o 
  -3  -4   1       72.58       61.92      1.92 o 
  -2  -4   1       10.77        6.71      1.06 o 
  -1  -4   1      318.42      304.19      3.52 o 
   0  -4   1      545.00      549.87      4.79 o 
   1  -4   1      194.04      188.40      2.47 o 
   2  -4   1      755.59      805.62      8.77 o 
   3  -4   1     1766.42     1764.69     20.72 o 
   4  -4   1        0.52        0.68      0.53 o 
   5  -4   1       42.15       45.97      1.92 o 
   6  -4   1        0.11        0.30      0.64 o 
   7  -4   1       19.69       18.98      2.05 o 
   8  -4   1       20.13       26.61      3.02 o 
  -8  -3   1        4.67        3.18      1.81 o 
  -7  -3   1       13.72       17.99      2.57 o 
  -6  -3   1       12.58       12.25      1.97 o 
  -5  -3   1        2.16        0.30      0.91 o 
  -4  -3   1      297.77      293.04      6.20 o 
  -3  -3   1        0.19        0.60      0.60 o 
  -2  -3   1       82.69       67.38      1.30 o 
  -1  -3   1       55.99       57.35      1.27 o 
   0  -3   1      105.54      105.79      1.48 o 
   1  -3   1     1107.06     1113.30      8.15 o 
   2  -3   1      475.38      458.07      7.33 o 
   3  -3   1        1.76        0.30      0.43 o 
   4  -3   1      172.49      171.23      3.26 o 
   5  -3   1       70.75       68.25      2.30 o 
   6  -3   1        8.94       12.01      1.33 o 
   7  -3   1       21.67       30.85      2.87 o 
   8  -3   1       52.32       52.77      3.93 o 
  -8  -2   1        0.01       -1.81      1.21 o 
  -7  -2   1       33.19       29.79      2.87 o 
  -6  -2   1      270.25      270.81      7.26 o 
  -5  -2   1        6.17        7.11      1.36 o 
  -4  -2   1       93.23      105.09      3.48 o 
  -3  -2   1      572.40      589.55      8.32 o 
  -2  -2   1     1201.08     1217.50     12.70 o 
  -1  -2   1     2534.29     2541.17     21.09 o 
   0  -2   1        8.93        9.92      0.68 o 
   1  -2   1     9920.74     8695.45     86.11 o 
   2  -2   1      681.20      645.14      8.01 o 
   3  -2   1       31.43       33.87      1.28 o 
   4  -2   1       33.66       35.42      1.55 o 
   5  -2   1      206.88      191.77      3.17 o 
   6  -2   1       40.71       41.13      2.87 o 
   7  -2   1       58.31       52.92      3.48 o 
   8  -2   1        0.08        0.91      1.21 o 
  -8  -1   1        6.82        6.80      1.97 o 
  -7  -1   1       18.20       18.45      2.42 o 
  -6  -1   1       79.44       81.20      3.78 o 
  -5  -1   1       91.33      103.58      3.93 o 
  -4  -1   1       19.38       21.47      1.66 o 
  -3  -1   1      168.22      168.74      3.78 o 
  -2  -1   1    17133.43    15120.51    138.81 o 
  -1  -1   1      520.30      512.74      5.44 o 
   1  -1   1      934.92      881.33      6.41 o 
   2  -1   1        1.90        3.16      0.60 o 
   3  -1   1       65.69       69.40      1.82 o 
   4  -1   1       59.27       56.25      1.87 o 
   5  -1   1        0.90        1.66      0.91 o 
   6  -1   1       26.93       31.45      2.72 o 
   7  -1   1        0.21        0.30      1.21 o 
   8  -1   1       19.04       22.53      3.02 o 
  -8   0   1       59.91       54.89      3.93 o 
  -7   0   1        0.05        1.66      1.06 o 
  -6   0   1       33.88       38.41      2.72 o 
  -5   0   1       16.42       14.82      1.81 o 
  -4   0   1       63.99       53.53      2.57 o 
  -3   0   1      196.19      155.74      3.78 o 
  -2   0   1     2477.10     2451.94     22.98 o 
  -1   0   1      735.37      665.76      6.80 o 
   0   0   1      737.09      702.35      6.96 o 
   1   0   1     1723.48     1658.60     11.75 o 
   2   0   1      655.75      605.92      5.45 o 
   3   0   1      787.73      730.02      9.83 o 
   4   0   1      275.43      236.33      5.59 o 
   5   0   1       50.81       53.07      3.02 o 
   6   0   1       26.58       28.28      2.72 o 
   7   0   1       31.73       32.66      3.02 o 
   8   0   1        7.50        7.11      2.27 o 
  -9   1   1        0.69        1.51      1.36 o 
  -8   1   1        0.01       -0.30      0.91 o 
  -7   1   1       30.66       35.99      3.02 o 
  -6   1   1       80.22       83.16      3.93 o 
  -5   1   1        3.95        3.18      1.06 o 
  -4   1   1      163.54      164.37      2.31 o 
  -3   1   1       18.84       20.56      0.91 o 
  -2   1   1      705.01      758.96      5.98 o 
  -1   1   1      703.36      713.08      7.41 o 
   0   1   1     3033.20     2871.54     25.55 o 
   1   1   1      578.65      581.84      6.96 o 
   2   1   1      805.75      823.16      7.31 o 
   3   1   1      799.79      792.16     10.74 o 
   4   1   1       57.40       57.76      2.72 o 
   5   1   1       13.80       12.55      1.81 o 
   6   1   1      141.32      140.32      5.44 o 
   7   1   1        0.23       -1.36      1.21 o 
   8   1   1        0.08        0.60      1.51 o 
  -9   2   1        0.36        1.21      1.51 o 
  -8   2   1        0.05        0.91      1.06 o 
  -7   2   1       24.57       27.67      2.87 o 
  -6   2   1        5.71        2.27      1.06 o 
  -5   2   1        9.92       10.74      1.51 o 
  -4   2   1       56.86       60.31      1.76 o 
  -3   2   1      784.68      765.00      6.77 o 
  -2   2   1     4565.87     4490.42     28.28 o 
  -1   2   1     3038.32     2849.31     25.70 o 
   0   2   1     2089.98     2073.38     13.63 o 
   1   2   1      227.16      235.88      4.08 o 
   2   2   1     1060.17     1019.84      8.81 o 
   3   2   1      819.80      816.81     11.19 o 
   4   2   1        2.33        2.42      1.06 o 
   5   2   1       37.52       40.98      2.87 o 
   6   2   1       38.79       43.09      3.33 o 
   7   2   1        7.08        3.93      1.81 o 
   8   2   1        0.00       -1.06      1.21 o 
  -9   3   1       32.65       25.10      3.02 o 
  -8   3   1       17.81       20.26      2.72 o 
  -7   3   1        2.04        3.78      1.51 o 
  -6   3   1      108.73       95.86      4.23 o 
  -5   3   1       43.08       52.46      1.92 o 
  -4   3   1      336.90      369.04      4.74 o 
  -3   3   1      232.08      249.70      3.36 o 
  -2   3   1     1002.52      997.89      8.85 o 
  -1   3   1       62.45       80.04      1.44 o 
   0   3   1       90.25      102.88      2.27 o 
   1   3   1      610.91      647.31      8.32 o 
   2   3   1     1483.27     1473.65     16.33 o 
   3   3   1      146.51      148.04      3.10 o 
   4   3   1       12.31       15.73      1.81 o 
   5   3   1       23.85       20.56      2.27 o 
   6   3   1        1.85        1.51      1.36 o 
   7   3   1        0.94       -1.06      1.36 o 
  -9   4   1        6.75        4.08      1.51 o 
  -8   4   1        3.98        3.02      1.66 o 
  -7   4   1       49.12       53.22      3.48 o 
  -6   4   1        0.19        0.37      0.58 o 
  -5   4   1      681.21      679.52      7.63 o 
  -4   4   1       26.52       34.00      2.12 o 
  -3   4   1        1.23        0.68      0.43 o 
  -2   4   1      427.27      403.87     11.72 o 
  -1   4   1      197.58      196.11      4.69 o 
   0   4   1      458.12      454.10      7.64 o 
   1   4   1      791.61      860.21      7.75 o 
   2   4   1      350.22      334.77      6.35 o 
   3   4   1      147.45      147.38      6.05 o 
   4   4   1       25.52       23.13      2.12 o 
   5   4   1        1.49        1.81      1.36 o 
   6   4   1       15.37        8.47      2.12 o 
   7   4   1        2.84        2.42      1.81 o 
  -8   5   1        0.61        0.91      1.36 o 
  -7   5   1        8.53        7.86      1.23 o 
  -6   5   1       10.34       11.74      1.89 o 
  -5   5   1       14.28       14.69      1.20 o 
  -4   5   1       12.99       10.55      0.94 o 
  -3   5   1      147.77      175.93      5.29 o 
  -2   5   1     1385.40     1421.22     22.23 o 
  -1   5   1       49.10       40.71      1.33 o 
   0   5   1      250.83      247.83      4.99 o 
   1   5   1      164.36      162.72      2.99 o 
   2   5   1        4.94        9.65      1.01 o 
   3   5   1        0.01        0.19      1.13 o 
   4   5   1       20.73       14.21      1.97 o 
   5   5   1        2.93        1.66      1.36 o 
   6   5   1        9.87        7.56      1.97 o 
   7   5   1        0.15        0.45      1.51 o 
  -8   6   1        0.08        0.53      0.86 o 
  -7   6   1       16.79       17.85      1.63 o 
  -6   6   1        1.03        1.81      0.75 o 
  -5   6   1       14.38       14.96      1.27 o 
  -4   6   1       15.65       13.13      1.12 o 
  -3   6   1      401.48      415.31      5.18 o 
  -2   6   1        2.49        0.97      1.21 o 
  -1   6   1      627.53      672.24      6.57 o 
   0   6   1      122.37      147.17      2.83 o 
   1   6   1       83.27       79.27      2.19 o 
   2   6   1        0.07       -0.05      0.58 o 
   3   6   1       20.66       15.59      1.13 o 
   4   6   1        4.75        4.24      1.46 o 
   5   6   1        1.34        1.18      0.94 o 
   6   6   1        0.37       -0.30      1.51 o 
  -8   7   1        4.28        3.78      1.81 o 
  -7   7   1        1.87        2.18      1.06 o 
  -6   7   1       46.74       40.35      2.07 o 
  -5   7   1       34.07       31.03      2.42 o 
  -4   7   1       86.30       78.21      2.40 o 
  -3   7   1        5.44        5.60      0.86 o 
  -2   7   1        1.97        1.31      0.58 o 
  -1   7   1      122.32      127.71      2.67 o 
   0   7   1      769.71      810.48      8.17 o 
   1   7   1       21.62       22.60      1.44 o 
   2   7   1        0.67       -0.81      0.62 o 
   3   7   1        5.18        7.75      0.99 o 
   4   7   1        1.77        1.88      1.23 o 
   5   7   1        2.17        5.84      1.33 o 
   6   7   1        0.03       -0.21      0.98 o 
  -8   8   1        3.59        2.12      1.66 o 
  -7   8   1        0.02        1.21      1.36 o 
  -6   8   1      139.86      147.51      3.89 o 
  -5   8   1       11.44       12.94      1.33 o 
  -4   8   1       10.78       13.76      1.28 o 
  -3   8   1        4.72        8.30      1.97 o 
  -2   8   1       25.48       22.04      1.39 o 
  -1   8   1       54.51       53.01      1.92 o 
   0   8   1       75.31       77.98      4.54 o 
   1   8   1      122.31      134.92      5.67 o 
   2   8   1      148.93      141.52      5.37 o 
   3   8   1        1.52        2.74      0.79 o 
   4   8   1        9.05       11.53      1.27 o 
   5   8   1        0.57        1.92      1.16 o 
  -7   9   1        5.71        2.42      1.51 o 
  -6   9   1        0.19       -0.18      1.66 o 
  -5   9   1       64.43       47.81      2.72 o 
  -4   9   1        1.53       -0.21      0.76 o 
  -3   9   1       33.37       29.70      2.72 o 
  -2   9   1       14.67       11.77      1.23 o 
  -1   9   1        0.57        0.97      1.66 o 
   0   9   1       12.94       17.00      1.44 o 
   1   9   1       46.83       52.62      2.34 o 
   2   9   1       92.41       82.36      2.94 o 
   3   9   1       36.44       32.06      3.18 o 
   4   9   1       10.15       10.74      2.42 o 
  -6  10   1        8.97        4.54      1.81 o 
  -5  10   1       23.34       24.80      2.87 o 
  -4  10   1        9.81        6.05      1.66 o 
  -3  10   1       41.96       44.61      3.18 o 
  -2  10   1        1.48       -0.76      1.06 o 
  -1  10   1        0.01       -1.36      0.91 o 
   0  10   1        0.06       -0.30      1.06 o 
   1  10   1       29.39       34.78      3.02 o 
   2  10   1       20.63       22.98      2.87 o 
   3  10   1       17.77       17.39      2.72 o 
  -3  11   1        4.93        4.08      1.66 o 
  -2  11   1        4.89        1.21      1.36 o 
  -1  11   1       39.21       34.32      3.02 o 
   0  11   1       20.79       17.54      2.42 o 
   1  11   1        4.30        6.50      1.97 o 
   2  11   1        2.61        3.02      1.66 o 
  -2  12   1        0.86       -0.30      1.51 o 
  -1  12   1        0.72       -1.21      1.51 o 
   0  12   1        3.19        1.97      1.66 o 
   1  12   1        5.83        3.78      1.97 o 
  -1 -12   2        0.04       -0.45      1.51 o 
   0 -12   2        0.53       -0.91      1.51 o 
   1 -12   2        1.45        3.63      1.97 o 
   2 -12   2        5.60        6.96      2.12 o 
   3 -12   2       11.46       12.10      2.57 o 
  -3 -11   2        0.06        1.36      1.51 o 
  -2 -11   2        1.62        1.66      1.66 o 
   0 -11   2       19.73       16.48      2.42 o 
   1 -11   2       16.47       24.65      2.87 o 
   2 -11   2        2.35       -0.15      1.36 o 
   3 -11   2        1.59        1.06      1.66 o 
   4 -11   2        6.51        8.01      2.12 o 
   5 -11   2        5.12        6.80      2.12 o 
  -4 -10   2        3.86        1.81      1.81 o 
  -3 -10   2        2.10        1.21      1.51 o 
  -2 -10   2        0.12        0.45      1.21 o 
  -1 -10   2        0.69        0.30      1.36 o 
   0 -10   2        0.03        1.36      1.36 o 
   1 -10   2      102.19      112.19      4.84 o 
   2 -10   2        1.08        0.30      1.36 o 
   3 -10   2        7.08        9.53      2.12 o 
   4 -10   2        8.17       11.79      2.27 o 
   5 -10   2       14.88       16.93      2.72 o 
   6 -10   2       26.92       27.67      3.18 o 
  -5  -9   2        0.02       -1.06      1.36 o 
  -4  -9   2        1.32        0.60      1.36 o 
  -3  -9   2       12.12       10.58      2.27 o 
  -2  -9   2       74.49       67.74      3.93 o 
  -1  -9   2        1.68        0.15      1.06 o 
   0  -9   2        3.12        3.18      1.36 o 
   1  -9   2        0.35        0.91      1.21 o 
   2  -9   2      315.60      280.18      7.41 o 
   3  -9   2       43.44       39.01      3.02 o 
   4  -9   2        0.45        3.48      1.51 o 
   5  -9   2       21.12       14.67      2.27 o 
   6  -9   2        9.17       11.64      2.27 o 
  -6  -8   2        0.03       -0.15      1.51 o 
  -5  -8   2        2.74        6.50      1.97 o 
  -4  -8   2       25.42       27.52      2.87 o 
  -3  -8   2        3.62        7.26      1.81 o 
  -2  -8   2      194.38      215.01      6.50 o 
  -1  -8   2        4.87        3.18      1.21 o 
   0  -8   2       25.78       25.40      2.27 o 
   1  -8   2       22.74       22.83      2.12 o 
   2  -8   2      149.13      153.02      5.14 o 
   3  -8   2      182.12      184.17      5.90 o 
   4  -8   2        0.15        0.60      1.06 o 
   5  -8   2       23.68       26.01      2.72 o 
   6  -8   2       21.85       20.41      2.57 o 
   7  -8   2        1.77        4.23      1.66 o 
  -6  -7   2        5.63        6.65      1.97 o 
  -5  -7   2        0.30        0.00      1.21 o 
  -4  -7   2       12.17       14.36      2.27 o 
  -3  -7   2       11.61        9.83      1.81 o 
  -2  -7   2        7.49        9.37      1.66 o 
  -1  -7   2        1.40        0.30      0.91 o 
   0  -7   2        6.77        5.29      1.21 o 
   1  -7   2       33.35       32.36      2.27 o 
   2  -7   2       16.26       15.99      1.09 o 
   3  -7   2        0.09       -0.27      0.58 o 
   4  -7   2      322.63      308.59      5.10 o 
   5  -7   2        1.57        2.37      0.91 o 
   6  -7   2       20.63       17.76      4.46 o 
   7  -7   2        0.73       -0.35      0.90 o 
  -7  -6   2        5.79        9.83      2.27 o 
  -6  -6   2       11.99       13.31      2.42 o 
  -5  -6   2        0.16        0.97      0.80 o 
  -4  -6   2      107.18      104.95      2.90 o 
  -3  -6   2      462.56      457.90      7.03 o 
  -2  -6   2      632.67      635.46      5.34 o 
  -1  -6   2       38.59       35.05      1.26 o 
   0  -6   2      209.81      201.53      3.18 o 
   1  -6   2       40.76       40.81      1.34 o 
   2  -6   2       18.64       20.65      1.20 o 
   3  -6   2      127.92      124.93      2.76 o 
   4  -6   2       25.20       22.10      1.44 o 
   5  -6   2       16.23       17.07      1.44 o 
   6  -6   2       52.46       50.45      2.40 o 
   7  -6   2       22.89       27.09      2.63 o 
  -7  -5   2        0.60        0.76      0.87 o 
  -6  -5   2       14.86       17.11      1.60 o 
  -5  -5   2      156.73      139.69      3.57 o 
  -4  -5   2        1.60        1.81      0.75 o 
  -3  -5   2       22.99       21.47      1.31 o 
  -2  -5   2      115.41      116.34      2.59 o 
  -1  -5   2       10.14        9.93      0.73 o 
   0  -5   2      321.70      369.90      3.72 o 
   1  -5   2      262.44      239.33      4.01 o 
   2  -5   2      251.67      252.72      3.59 o 
   3  -5   2      119.26      114.78      3.02 o 
   4  -5   2        0.55        0.70      1.44 o 
   5  -5   2      110.59      112.16      3.63 o 
   6  -5   2      147.50      152.99      4.01 o 
   7  -5   2        4.15        3.33      0.96 o 
   8  -5   2       29.38       26.61      3.02 o 
  -8  -4   2        2.85        3.78      1.81 o 
  -7  -4   2        6.39       11.19      2.27 o 
  -6  -4   2       16.53       18.75      2.27 o 
  -5  -4   2      327.67      332.95      7.41 o 
  -4  -4   2        8.90       10.05      1.51 o 
  -3  -4   2      388.47      369.10      4.69 o 
  -2  -4   2       40.48       36.21      1.20 o 
  -1  -4   2      204.34      224.85      2.63 o 
   0  -4   2      165.93      163.47      1.92 o 
   1  -4   2      204.95      214.71      2.76 o 
   2  -4   2       82.65       77.05      2.04 o 
   3  -4   2      717.31      714.27      7.20 o 
   4  -4   2       98.39       99.44      2.62 o 
   5  -4   2      127.51      133.47      3.31 o 
   6  -4   2      172.18      182.26      4.33 o 
   7  -4   2        8.72       10.45      1.44 o 
   8  -4   2        8.57       11.95      2.27 o 
  -8  -3   2       15.75       15.88      2.72 o 
  -7  -3   2        0.53       -1.59      1.06 o 
  -6  -3   2        3.04        3.02      1.36 o 
  -5  -3   2        5.67        9.53      1.51 o 
  -4  -3   2      235.27      249.19      5.44 o 
  -3  -3   2      193.92      205.86      4.38 o 
  -2  -3   2       58.92       51.57      1.31 o 
  -1  -3   2      640.96      650.99      5.20 o 
   0  -3   2      615.38      657.02      5.16 o 
   1  -3   2      163.82      163.64      2.18 o 
   2  -3   2       12.60       11.87      0.55 o 
   3  -3   2      122.15      104.90      2.40 o 
   4  -3   2       35.31       29.04      3.48 o 
   5  -3   2      148.09      140.70      3.42 o 
   6  -3   2       17.41       14.21      1.44 o 
   7  -3   2        1.47        4.38      1.66 o 
   8  -3   2        0.26        0.60      1.36 o 
  -8  -2   2        3.17        3.02      1.66 o 
  -7  -2   2       13.31       13.76      2.27 o 
  -6  -2   2       19.23       19.51      2.27 o 
  -5  -2   2      113.65      125.95      4.23 o 
  -4  -2   2     1284.06     1305.51     15.57 o 
  -3  -2   2      303.22      300.29      5.14 o 
  -2  -2   2        7.17        5.59      0.76 o 
  -1  -2   2      250.14      263.94      2.43 o 
   0  -2   2      610.00      600.30     13.61 o 
   1  -2   2     2976.25     2859.61     15.06 o 
   2  -2   2        5.61       10.34      0.58 o 
   3  -2   2      220.88      213.00      3.93 o 
   4  -2   2       94.85      103.47      3.40 o 
   5  -2   2       39.53       41.08      1.82 o 
   6  -2   2       23.23       26.31      2.57 o 
   7  -2   2        2.75        3.18      1.51 o 
   8  -2   2        0.13       -1.81      1.21 o 
  -8  -1   2        0.01        1.66      1.36 o 
  -7  -1   2        3.97        2.87      1.36 o 
  -6  -1   2       34.35       30.54      2.57 o 
  -5  -1   2      169.12      156.65      4.69 o 
  -4  -1   2     1649.14     1776.66     19.66 o 
  -3  -1   2      774.95      754.82      9.53 o 
  -2  -1   2     1565.64     1494.81     14.82 o 
  -1  -1   2      447.72      449.38      4.84 o 
   0  -1   2     1072.06     1095.60      7.55 o 
   1  -1   2        1.84        2.73      0.43 o 
   2  -1   2      751.50      762.94      5.71 o 
   3  -1   2      117.37      119.56      2.46 o 
   4  -1   2      155.97      163.16      3.31 o 
   5  -1   2       59.62       61.39      3.18 o 
   6  -1   2        0.54        2.12      1.21 o 
   7  -1   2        7.70        9.53      2.12 o 
   8  -1   2        3.31        3.33      1.66 o 
  -9   0   2        0.01       -1.51      1.06 o 
  -8   0   2       21.39       18.45      2.57 o 
  -7   0   2        0.81        0.45      0.91 o 
  -6   0   2       20.33       19.81      2.12 o 
  -5   0   2       13.09       12.70      1.66 o 
  -4   0   2      105.20       97.53      3.33 o 
  -3   0   2      150.55      172.07      3.78 o 
  -2   0   2     9458.53     8204.99     54.34 o 
  -1   0   2     1684.75     1616.14     15.04 o 
   0   0   2       44.02       35.08      1.21 o 
   1   0   2      505.98      496.55      4.32 o 
   2   0   2      140.65      116.97      1.80 o 
   3   0   2       70.83       63.51      2.72 o 
   4   0   2      760.86      752.85     11.49 o 
   5   0   2       68.22       65.02      3.48 o 
   6   0   2        3.60        6.05      1.81 o 
   7   0   2        8.65       10.28      2.27 o 
   8   0   2        5.54        4.69      1.81 o 
  -9   1   2        7.24        6.80      1.97 o 
  -8   1   2       17.38       16.78      2.42 o 
  -7   1   2        1.10        1.66      1.21 o 
  -6   1   2       15.19       17.69      2.12 o 
  -5   1   2       35.41       30.54      2.12 o 
  -4   1   2      346.40      346.66      3.88 o 
  -3   1   2     1787.22     1708.97     12.05 o 
  -2   1   2      178.16      185.67      2.24 o 
  -1   1   2      639.92      629.03      9.90 o 
   0   1   2       79.28       90.92      1.55 o 
   1   1   2        0.06       -0.30      0.45 o 
   2   1   2      298.07      326.85      4.21 o 
   3   1   2        2.44        1.81      0.76 o 
   4   1   2       28.82       31.30      2.27 o 
   5   1   2        3.99        6.65      1.66 o 
   6   1   2        0.11       -0.60      1.06 o 
   7   1   2        0.22        0.60      1.36 o 
  -9   2   2        0.30        1.21      1.21 o 
  -8   2   2       20.46       15.12      2.42 o 
  -7   2   2        0.01        0.00      0.91 o 
  -6   2   2        0.15       -0.30      0.76 o 
  -5   2   2       44.87       56.10      2.87 o 
  -4   2   2      393.04      382.89      4.02 o 
  -3   2   2        0.32       -0.28      0.25 o 
  -2   2   2      105.06      104.90      1.74 o 
  -1   2   2       26.66       17.52      0.80 o 
   0   2   2     7154.58     6605.55     57.31 o 
   1   2   2      208.22      191.58      4.08 o 
   2   2   2     1031.39     1082.63     13.15 o 
   3   2   2       40.08       33.91      1.55 o 
   4   2   2        8.93       11.19      1.66 o 
   5   2   2        8.67        6.80      1.66 o 
   6   2   2        1.01        0.60      1.21 o 
   7   2   2        0.04       -1.36      1.36 o 
  -9   3   2        0.76        2.57      1.66 o 
  -8   3   2       11.11       10.28      2.12 o 
  -7   3   2       48.68       54.59      3.48 o 
  -6   3   2        6.58        6.05      1.51 o 
  -5   3   2       18.03       18.71      1.20 o 
  -4   3   2      133.86      132.52      1.81 o 
  -3   3   2        3.47        4.82      0.61 o 
  -2   3   2      167.87      166.59      2.25 o 
  -1   3   2       30.13       30.86      0.91 o 
   0   3   2      710.56      764.16      6.46 o 
   1   3   2        2.07        1.06      0.76 o 
   2   3   2      843.34      874.12     11.79 o 
   3   3   2       65.37       65.66      2.19 o 
   4   3   2        0.13        1.66      1.06 o 
   5   3   2        0.18        1.36      1.21 o 
   6   3   2        0.53        0.00      1.21 o 
   7   3   2        0.49       -0.30      1.36 o 
  -9   4   2        1.65        2.12      1.66 o 
  -8   4   2        2.58       -0.91      1.06 o 
  -7   4   2        5.69        6.50      1.66 o 
  -6   4   2        8.13        8.84      1.05 o 
  -5   4   2        1.13        1.59      0.58 o 
  -4   4   2     1426.86     1389.76     11.36 o 
  -3   4   2      567.17      542.18      5.82 o 
  -2   4   2      352.64      342.04      3.81 o 
  -1   4   2      497.05      483.43      5.14 o 
   0   4   2       38.28       34.64      1.23 o 
   1   4   2      156.48      188.22      4.69 o 
   2   4   2      121.99      120.36      3.93 o 
   3   4   2        8.42       10.34      1.12 o 
   4   4   2       92.28       96.66      3.10 o 
   5   4   2        6.09        8.92      1.97 o 
   6   4   2        5.64        6.50      1.97 o 
   7   4   2        2.13        3.48      1.97 o 
  -8   5   2       13.17       13.00      2.42 o 
  -7   5   2        0.60        0.84      0.69 o 
  -6   5   2        3.92        4.27      1.06 o 
  -5   5   2        7.51        7.42      0.94 o 
  -4   5   2       20.98       20.98      1.20 o 
  -3   5   2       58.11       66.66      1.85 o 
  -2   5   2      150.87      153.77      2.65 o 
  -1   5   2        7.17        8.09      0.76 o 
   0   5   2        0.39       -0.23      0.43 o 
   1   5   2      122.52      140.95      2.89 o 
   2   5   2       73.42       78.81      2.34 o 
   3   5   2       17.22       16.31      1.44 o 
   4   5   2        0.19       -0.54      0.73 o 
   5   5   2        0.67        0.15      1.21 o 
   6   5   2        1.72        1.81      1.66 o 
  -8   6   2        5.13        5.44      1.97 o 
  -7   6   2       79.21       84.85      2.97 o 
  -6   6   2       20.15       22.94      1.59 o 
  -5   6   2       42.92       44.77      3.10 o 
  -4   6   2        0.30       -0.45      0.43 o 
  -3   6   2       16.10       20.46      2.04 o 
  -2   6   2      641.61      620.38      6.40 o 
  -1   6   2      149.58      146.11      2.72 o 
   0   6   2       58.34       58.03      2.42 o 
   1   6   2      102.16      109.05      2.72 o 
   2   6   2       15.81       15.87      2.57 o 
   3   6   2        0.15       -0.68      0.45 o 
   4   6   2        6.72        3.76      1.05 o 
   5   6   2        2.07        0.60      1.51 o 
   6   6   2        0.00        1.21      1.97 o 
  -8   7   2       45.13       44.91      3.93 o 
  -7   7   2        0.24        1.36      1.21 o 
  -6   7   2       37.20       37.35      3.18 o 
  -5   7   2       36.95       38.79      1.85 o 
  -4   7   2       59.11       54.55      3.10 o 
  -3   7   2       28.30       25.53      1.44 o 
  -2   7   2        0.45        0.15      0.53 o 
  -1   7   2       84.10       90.69      2.34 o 
   0   7   2      573.13      564.84      6.63 o 
   1   7   2        1.00        0.80      0.69 o 
   2   7   2       10.41        9.67      1.66 o 
   3   7   2       28.21       23.10      1.45 o 
   4   7   2        6.17        7.49      1.19 o 
   5   7   2        0.04        0.39      0.94 o 
  -8   8   2        2.74        0.91      1.36 o 
  -7   8   2        9.42        3.63      1.81 o 
  -6   8   2        2.11        1.21      1.36 o 
  -5   8   2       70.91       63.96      3.63 o 
  -4   8   2       15.46       16.48      1.39 o 
  -3   8   2      102.70      109.96      2.88 o 
  -2   8   2       55.45       46.92      2.04 o 
  -1   8   2       19.90       18.57      1.33 o 
   0   8   2      126.90      124.64      3.10 o 
   1   8   2      138.15      137.07      3.42 o 
   2   8   2       59.52       65.78      2.87 o 
   3   8   2        1.81        0.61      0.72 o 
   4   8   2        0.86       -0.45      0.67 o 
   5   8   2        3.44        3.87      1.38 o 
  -7   9   2        1.22        0.00      1.51 o 
  -6   9   2       15.88       17.99      2.57 o 
  -5   9   2       29.80       29.64      2.72 o 
  -4   9   2        1.22       -0.45      0.91 o 
  -3   9   2       17.24       22.44      1.60 o 
  -2   9   2       11.66        9.41      1.18 o 
  -1   9   2        0.10       -0.87      0.58 o 
   0   9   2      216.47      229.27      4.44 o 
   1   9   2        6.46        8.15      1.28 o 
   2   9   2        0.07        0.35      0.90 o 
   3   9   2       22.67       25.85      1.85 o 
   4   9   2       10.45        9.78      2.04 o 
  -6  10   2        0.97        1.97      1.66 o 
  -5  10   2        0.13        0.00      1.36 o 
  -4  10   2       13.55       16.78      2.27 o 
  -3  10   2       50.21       47.18      3.18 o 
  -2  10   2       31.13       28.96      1.82 o 
  -1  10   2       23.07       22.58      1.65 o 
   0  10   2        0.26       -0.38      0.75 o 
   1  10   2       13.21       11.34      2.12 o 
   2  10   2        6.72        1.36      1.36 o 
   3  10   2        0.00        0.00      1.51 o 
  -1  11   2        3.98        2.57      1.51 o 
   0  11   2       10.56       13.15      2.27 o 
   1  11   2       17.01       13.31      2.27 o 
   2  11   2        0.70        1.21      1.66 o 
  -1 -12   3        3.10        0.15      1.66 o 
   0 -12   3        0.00        0.30      1.66 o 
   1 -12   3       12.79       14.52      2.72 o 
   2 -12   3        2.82        2.72      1.97 o 
   3 -12   3        6.52        6.65      2.27 o 
  -3 -11   3        4.32        5.29      1.97 o 
  -2 -11   3        0.10       -0.76      1.51 o 
  -1 -11   3       83.07       79.08      4.54 o 
   0 -11   3        1.52        1.21      1.51 o 
   1 -11   3        0.99        1.66      1.66 o 
   2 -11   3        0.08        1.21      1.36 o 
   3 -11   3        1.40        2.87      1.81 o 
   4 -11   3       18.33       22.53      3.02 o 
  -4 -10   3        1.29        1.06      1.51 o 
  -3 -10   3        9.75        7.41      1.97 o 
  -2 -10   3       15.16       21.77      2.87 o 
  -1 -10   3        0.69        2.87      1.51 o 
   0 -10   3      146.65      143.19      5.59 o 
   1 -10   3        0.04       -0.30      1.21 o 
   2 -10   3        0.71        3.78      1.51 o 
   3 -10   3       12.86        9.98      2.12 o 
   4 -10   3        1.71       -0.91      1.36 o 
   5 -10   3        3.71        5.14      1.81 o 
  -5  -9   3        0.01       -0.60      1.36 o 
  -4  -9   3        0.01        0.15      1.36 o 
  -3  -9   3       38.86       44.45      3.63 o 
  -2  -9   3      155.56      165.72      6.05 o 
  -1  -9   3        3.38        2.87      1.36 o 
   0  -9   3      224.74      221.36      6.50 o 
   1  -9   3        0.84        1.21      1.36 o 
   2  -9   3        7.28        4.54      1.66 o 
   3  -9   3       71.99       72.58      4.08 o 
   4  -9   3        0.09        2.42      1.51 o 
   5  -9   3       61.34       66.08      4.23 o 
   6  -9   3        9.18        9.83      2.27 o 
  -6  -8   3        0.31        1.36      1.51 o 
  -5  -8   3        0.00       -0.15      1.21 o 
  -4  -8   3       14.95       13.61      2.27 o 
  -3  -8   3       18.62       19.81      2.42 o 
  -2  -8   3      170.63      185.38      5.90 o 
  -1  -8   3       10.78        8.01      1.66 o 
   0  -8   3       77.07       85.88      3.78 o 
   1  -8   3       41.51       42.94      3.02 o 
   2  -8   3       17.00       14.97      2.12 o 
   3  -8   3       41.71       47.78      3.33 o 
   4  -8   3       82.77       82.26      4.38 o 
   5  -8   3       18.23       11.95      2.12 o 
   6  -8   3       54.35       48.08      3.63 o 
  -6  -7   3        0.27        0.30      1.21 o 
  -5  -7   3       18.51       14.21      2.42 o 
  -4  -7   3      313.31      301.05      8.17 o 
  -3  -7   3        5.75        6.50      1.66 o 
  -2  -7   3        0.82        1.97      1.06 o 
  -1  -7   3       32.19       36.74      2.57 o 
   0  -7   3        2.28        2.72      1.06 o 
   1  -7   3        6.01        4.69      1.36 o 
   2  -7   3       77.09       86.94      3.93 o 
   3  -7   3      250.48      262.04      6.96 o 
   4  -7   3        7.12        3.63      1.51 o 
   5  -7   3       21.90       22.98      2.57 o 
   6  -7   3        0.47        0.45      1.21 o 
   7  -7   3       13.77       14.67      2.57 o 
  -7  -6   3        0.92        1.06      1.36 o 
  -6  -6   3       21.05       27.82      3.02 o 
  -5  -6   3        3.32        2.12      1.21 o 
  -4  -6   3       97.48      108.87      4.54 o 
  -3  -6   3        0.01       -0.91      0.91 o 
  -2  -6   3      193.02      209.27      5.59 o 
  -1  -6   3       65.92       65.32      3.02 o 
   0  -6   3      103.80      107.36      3.63 o 
   1  -6   3      281.30      302.86      6.65 o 
   2  -6   3      249.54      259.62      3.77 o 
   3  -6   3        3.68        5.66      0.84 o 
   4  -6   3     1084.37     1074.72     10.71 o 
   5  -6   3       10.70        8.27      1.18 o 
   6  -6   3       13.93       12.32      1.44 o 
   7  -6   3        1.94        1.11      2.04 o 
  -7  -5   3        9.87       12.85      2.27 o 
  -6  -5   3       10.90        8.08      1.23 o 
  -5  -5   3        8.92       12.12      1.27 o 
  -4  -5   3      131.06      126.50      2.94 o 
  -3  -5   3       66.49       78.38      2.07 o 
  -2  -5   3        3.02        2.06      0.50 o 
  -1  -5   3      105.50      106.15      1.61 o 
   0  -5   3        2.52        2.88      0.68 o 
   1  -5   3       55.51       47.04      1.81 o 
   2  -5   3      220.90      215.97      4.31 o 
   3  -5   3      341.26      326.72      4.71 o 
   4  -5   3      197.38      181.32      6.12 o 
   5  -5   3       50.46       51.18      2.19 o 
   6  -5   3       25.62       26.51      1.87 o 
   7  -5   3        1.77        1.13      1.44 o 
  -8  -4   3        0.23        0.91      1.51 o 
  -7  -4   3        1.09        0.60      1.36 o 
  -6  -4   3        0.37        1.34      1.44 o 
  -5  -4   3      183.89      188.06      8.92 o 
  -4  -4   3       76.92       72.50      2.87 o 
  -3  -4   3      307.70      284.81      3.89 o 
  -2  -4   3      882.01      930.82      9.83 o 
  -1  -4   3      152.93      141.53      3.63 o 
   0  -4   3      351.84      327.51      5.75 o 
   1  -4   3      148.25      162.85      4.08 o 
   2  -4   3      155.80      166.87      2.10 o 
   3  -4   3      132.90      127.04      2.17 o 
   4  -4   3       83.53       83.62      2.51 o 
   5  -4   3        2.46        1.19      0.73 o 
   6  -4   3        0.10        0.23      0.64 o 
   7  -4   3        9.38        9.65      2.19 o 
  -8  -3   3        7.28        4.08      1.81 o 
  -7  -3   3       52.42       51.26      3.48 o 
  -6  -3   3      190.09      218.19      6.20 o 
  -5  -3   3       18.44       17.54      1.81 o 
  -4  -3   3       46.49       44.05      1.65 o 
  -3  -3   3      103.04      122.65      2.32 o 
  -2  -3   3      444.17      464.66      4.40 o 
  -1  -3   3      361.57      363.35      5.75 o 
   0  -3   3       13.66        7.86      0.91 o 
   1  -3   3      496.28      501.13      3.80 o 
   2  -3   3        0.88        2.12      0.33 o 
   3  -3   3      205.86      206.16      3.46 o 
   4  -3   3        3.63        4.03      0.80 o 
   5  -3   3        2.20        0.98      1.06 o 
   6  -3   3        5.26        6.23      1.36 o 
   7  -3   3        1.00        0.76      1.36 o 
   8  -3   3        0.01        0.30      1.51 o 
  -8  -2   3       17.61       24.65      3.02 o 
  -7  -2   3       68.44       70.76      3.93 o 
  -6  -2   3      127.73      122.63      4.54 o 
  -5  -2   3      295.13      283.69      4.49 o 
  -4  -2   3      717.04      711.72      9.98 o 
  -3  -2   3      259.94      273.26      3.52 o 
  -2  -2   3      534.78      579.99      5.06 o 
  -1  -2   3       29.44       31.03      0.66 o 
   0  -2   3      879.03      831.32      6.11 o 
   1  -2   3      233.02      239.39      2.31 o 
   2  -2   3     1762.05     1855.60     15.22 o 
   3  -2   3      198.61      188.68      4.23 o 
   4  -2   3       25.91       25.64      1.50 o 
   5  -2   3      117.22      114.07      3.40 o 
   6  -2   3        0.12        0.45      1.06 o 
   7  -2   3        0.02       -0.76      1.06 o 
   8  -2   3        1.63        3.18      1.81 o 
  -9  -1   3        0.01        0.30      1.36 o 
  -8  -1   3        0.13        1.81      1.21 o 
  -7  -1   3        0.12       -0.45      0.91 o 
  -6  -1   3       14.61       13.31      1.81 o 
  -5  -1   3        1.26        1.21      0.91 o 
  -4  -1   3     1724.18     1655.39     18.45 o 
  -3  -1   3       90.10       86.64      2.57 o 
  -2  -1   3      118.37      112.57      1.71 o 
  -1  -1   3        2.90        1.77      0.23 o 
   0  -1   3       12.18       16.84      1.55 o 
   1  -1   3      253.34      258.31      2.31 o 
   2  -1   3      228.46      251.95      2.62 o 
   3  -1   3      637.57      657.40      7.00 o 
   4  -1   3      180.59      200.69      3.90 o 
   5  -1   3       56.82       57.91      3.48 o 
   6  -1   3       23.49       29.03      2.87 o 
   7  -1   3        4.81        9.53      2.27 o 
  -9   0   3        4.06        3.63      1.66 o 
  -8   0   3        0.92        0.45      1.21 o 
  -7   0   3       11.40       13.76      2.12 o 
  -6   0   3       22.26       26.16      2.27 o 
  -5   0   3      176.09      176.55      3.10 o 
  -4   0   3      835.41      906.72      7.98 o 
  -3   0   3      519.10      525.52      5.67 o 
  -2   0   3       45.65       51.01      1.23 o 
  -1   0   3     1365.00     1372.97      9.67 o 
   0   0   3        8.67        5.69      0.69 o 
   1   0   3      426.13      399.93      3.32 o 
   2   0   3       44.17       53.31      1.33 o 
   3   0   3      106.75      118.09      3.78 o 
   4   0   3        3.89        3.78      1.21 o 
   5   0   3        6.96        7.11      1.66 o 
   6   0   3       38.60       42.94      3.48 o 
   7   0   3        0.01       -0.76      1.06 o 
  -9   1   3        1.01        1.36      1.36 o 
  -8   1   3        0.00        0.91      1.36 o 
  -7   1   3        6.33        6.05      1.66 o 
  -6   1   3        5.08        6.96      1.51 o 
  -5   1   3       69.50       67.61      1.97 o 
  -4   1   3       13.05       14.22      1.06 o 
  -3   1   3       50.58       48.63      1.38 o 
  -2   1   3     1968.52     1962.03     13.52 o 
  -1   1   3        6.32        4.55      0.53 o 
   0   1   3      295.30      330.48      3.58 o 
   1   1   3       73.49       78.60      1.76 o 
   2   1   3        2.08        1.21      0.53 o 
   3   1   3       16.75       13.40      1.18 o 
   4   1   3       89.16       87.40      3.78 o 
   5   1   3        0.01       -0.91      0.91 o 
   6   1   3        4.16        3.63      1.66 o 
   7   1   3        5.35        4.54      1.81 o 
  -9   2   3       10.11       13.61      2.57 o 
  -8   2   3        7.66        6.80      1.81 o 
  -7   2   3        9.57        7.41      1.81 o 
  -6   2   3      203.44      191.58      5.90 o 
  -5   2   3        0.09       -0.13      0.36 o 
  -4   2   3      220.08      207.06      3.01 o 
  -3   2   3       60.93       47.32      1.31 o 
  -2   2   3        2.98        0.89      0.36 o 
  -1   2   3      175.16      187.09      3.18 o 
   0   2   3     1735.09     1698.19     19.28 o 
   1   2   3      536.51      490.06      7.56 o 
   2   2   3       76.26       88.61      3.18 o 
   3   2   3       45.32       43.71      1.82 o 
   4   2   3       75.03       74.39      3.63 o 
   5   2   3        4.64        2.27      1.36 o 
   6   2   3       31.80       36.14      3.33 o 
   7   2   3        6.63        4.38      1.97 o 
  -9   3   3        0.82       -0.15      1.21 o 
  -8   3   3        3.41        2.57      1.51 o 
  -7   3   3        9.06        8.32      1.81 o 
  -6   3   3      391.12      389.20      8.62 o 
  -5   3   3      168.90      169.35      4.99 o 
  -4   3   3        1.32        1.05      0.37 o 
  -3   3   3      705.98      704.91      5.63 o 
  -2   3   3      627.81      669.37      6.20 o 
  -1   3   3      137.48      160.08      2.10 o 
   0   3   3       99.98      107.20      3.18 o 
   1   3   3      100.91       95.71      3.18 o 
   2   3   3      201.63      222.57      5.44 o 
   3   3   3        9.98       10.30      1.18 o 
   4   3   3       18.82       18.53      1.60 o 
   5   3   3       12.77       11.79      2.12 o 
   6   3   3       12.48       17.09      2.72 o 
   7   3   3        3.35        3.02      1.97 o 
  -9   4   3        2.14        2.72      1.66 o 
  -8   4   3        0.83       -0.30      1.06 o 
  -7   4   3        3.60        3.48      1.36 o 
  -6   4   3        5.83        5.44      1.51 o 
  -5   4   3       63.72       64.67      2.03 o 
  -4   4   3      194.66      196.31      2.48 o 
  -3   4   3      172.12      164.00      2.57 o 
  -2   4   3      347.28      329.83      3.70 o 
  -1   4   3      187.07      182.86      2.62 o 
   0   4   3     1421.27     1504.46     11.70 o 
   1   4   3       21.69       17.24      1.66 o 
   2   4   3       62.40       52.77      2.87 o 
   3   4   3       17.18       22.08      1.60 o 
   4   4   3       21.36       14.47      1.55 o 
   5   4   3        0.99        2.57      1.51 o 
   6   4   3       14.18       14.52      2.57 o 
  -9   5   3        7.60       15.12      2.72 o 
  -8   5   3       13.20       10.89      2.42 o 
  -7   5   3        2.13        1.51      1.21 o 
  -6   5   3       10.77       14.06      2.12 o 
  -5   5   3        1.67        2.36      0.69 o 
  -4   5   3      212.45      199.83      3.70 o 
  -3   5   3       50.72       61.28      1.70 o 
  -2   5   3       81.47       80.65      1.89 o 
  -1   5   3        3.78        4.08      0.62 o 
   0   5   3        0.84        1.15      0.50 o 
   1   5   3        7.92        5.05      0.80 o 
   2   5   3       13.48       12.85      1.81 o 
   3   5   3        9.49        7.20      1.18 o 
   4   5   3       29.79       28.12      2.08 o 
   5   5   3       12.14       15.88      2.57 o 
   6   5   3        9.76       14.21      2.87 o 
  -8   6   3        0.04        1.66      1.51 o 
  -7   6   3        0.15       -0.30      1.06 o 
  -6   6   3        1.30        1.66      1.21 o 
  -5   6   3      182.02      188.25      5.75 o 
  -4   6   3        0.54        1.21      0.58 o 
  -3   6   3        9.60        8.76      1.51 o 
  -2   6   3      620.79      613.57      6.35 o 
  -1   6   3        1.01        2.18      0.62 o 
   0   6   3        4.13        4.22      1.21 o 
   1   6   3        0.04       -0.57      0.50 o 
   2   6   3       32.70       33.32      1.82 o 
   3   6   3        2.26        3.64      1.01 o 
   4   6   3       28.00       27.53      2.13 o 
   5   6   3        3.40        9.68      2.27 o 
  -8   7   3        0.51        1.66      1.51 o 
  -7   7   3        0.16        0.15      1.06 o 
  -6   7   3        3.37        1.51      1.21 o 
  -5   7   3        4.42        5.59      1.51 o 
  -4   7   3        0.74        1.36      1.06 o 
  -3   7   3      118.09      120.41      2.87 o 
  -2   7   3      434.46      411.03      5.25 o 
  -1   7   3      119.79      116.18      2.71 o 
   0   7   3       75.50       72.80      2.24 o 
   1   7   3       69.88       72.33      2.40 o 
   2   7   3       20.78       17.81      1.50 o 
   3   7   3        5.55        5.24      1.23 o 
   4   7   3        0.04       -0.38      0.67 o 
   5   7   3        0.01        1.38      1.05 o 
  -8   8   3       17.21       22.83      3.18 o 
  -7   8   3       14.86       20.72      2.87 o 
  -6   8   3       15.88       21.17      2.72 o 
  -5   8   3       11.24        5.59      1.66 o 
  -4   8   3        0.02        0.76      1.06 o 
  -3   8   3        0.50       -0.91      0.91 o 
  -2   8   3      375.39      352.36      5.10 o 
  -1   8   3      136.68      135.70      3.63 o 
   0   8   3       30.49       26.60      1.65 o 
   1   8   3       30.22       32.33      2.49 o 
   2   8   3       93.96       94.05      4.38 o 
   3   8   3       15.12       14.75      1.71 o 
   4   8   3        0.38        0.89      0.83 o 
  -7   9   3        0.19        0.91      1.51 o 
  -6   9   3        6.45        6.05      1.97 o 
  -5   9   3        0.05        0.60      1.21 o 
  -4   9   3        4.48        5.29      1.51 o 
  -3   9   3        5.25        4.23      1.36 o 
  -2   9   3        1.63        2.42      1.21 o 
  -1   9   3        6.80        6.94      1.12 o 
   0   9   3        9.96        7.64      1.18 o 
   1   9   3       30.89       30.60      3.48 o 
   2   9   3        0.03        0.39      0.94 o 
   3   9   3        7.76        6.93      1.22 o 
  -6  10   3        1.08        2.72      1.81 o 
  -5  10   3        0.44        1.66      1.51 o 
  -4  10   3       16.93       23.44      2.72 o 
  -3  10   3        1.42        0.30      1.21 o 
  -2  10   3       11.68       10.58      1.97 o 
  -1  10   3       23.50       27.52      2.57 o 
   0  10   3        4.52        3.48      1.07 o 
   1  10   3       16.56       17.97      1.76 o 
   2  10   3        5.29        3.30      1.21 o 
  -5  11   3        6.17        7.26      2.27 o 
  -4  11   3        0.05        1.06      1.36 o 
  -3  11   3       62.08       65.17      3.93 o 
  -2  11   3        5.22        2.72      1.51 o 
  -1  11   3        1.48        0.60      1.36 o 
  -1 -12   4        1.20        3.18      1.81 o 
   0 -12   4        2.33        0.45      1.81 o 
   1 -12   4        4.60        5.75      2.27 o 
   2 -12   4        2.46        3.93      2.12 o 
  -3 -11   4       32.51       34.63      3.78 o 
  -2 -11   4        0.00        0.30      1.51 o 
  -1 -11   4       39.43       42.34      3.78 o 
   0 -11   4        1.33        0.60      1.51 o 
   1 -11   4        8.61        8.01      2.12 o 
   2 -11   4        0.00        0.15      1.51 o 
   3 -11   4       26.14       27.82      3.33 o 
   4 -11   4        9.01        8.47      2.27 o 
  -4 -10   4        1.29        0.91      1.51 o 
  -3 -10   4        8.49       11.79      2.57 o 
  -2 -10   4      162.83      161.03      6.35 o 
  -1 -10   4      153.55      163.91      6.20 o 
   0 -10   4       18.83       15.12      2.42 o 
   1 -10   4        7.31        8.32      2.12 o 
   2 -10   4       19.13       19.66      2.72 o 
   3 -10   4       12.69       16.18      2.57 o 
   4 -10   4       58.15       72.88      4.54 o 
   5 -10   4        2.70        0.45      1.51 o 
  -5  -9   4        0.55       -0.30      1.36 o 
  -4  -9   4        0.13        0.30      1.36 o 
  -3  -9   4       22.77       20.41      2.57 o 
  -2  -9   4        8.49       10.13      2.12 o 
  -1  -9   4       63.69       65.77      3.78 o 
   0  -9   4      149.65      144.40      5.29 o 
   1  -9   4       67.63       75.30      4.23 o 
   2  -9   4        2.80        1.21      1.36 o 
   3  -9   4        7.80        7.71      2.12 o 
   4  -9   4        1.81        4.84      1.66 o 
   5  -9   4       17.98       18.30      2.72 o 
   6  -9   4        7.72        7.86      2.27 o 
  -6  -8   4       12.81       13.00      2.72 o 
  -5  -8   4        1.61        4.54      1.81 o 
  -4  -8   4        0.31       -0.15      1.06 o 
  -3  -8   4       39.03       42.04      3.33 o 
  -2  -8   4       60.49       66.38      3.78 o 
  -1  -8   4       21.84       23.59      2.27 o 
   0  -8   4        7.28        5.90      1.51 o 
   1  -8   4      371.83      389.35      8.77 o 
   2  -8   4        4.63        4.99      1.66 o 
   3  -8   4       52.90       49.60      3.48 o 
   4  -8   4       52.18       48.54      3.48 o 
   5  -8   4        3.59        1.97      1.36 o 
   6  -8   4       15.99       17.09      2.57 o 
  -6  -7   4        0.07       -0.15      1.21 o 
  -5  -7   4        3.60        8.01      1.81 o 
  -4  -7   4       13.40       12.55      2.12 o 
  -3  -7   4       55.54       54.28      3.33 o 
  -2  -7   4       28.47       30.54      2.42 o 
  -1  -7   4       70.96       69.10      3.33 o 
   0  -7   4      206.04      186.74      5.29 o 
   1  -7   4       24.05       19.05      2.12 o 
   2  -7   4      930.98      892.26     14.06 o 
   3  -7   4        6.42        7.86      1.66 o 
   4  -7   4       29.84       29.03      2.72 o 
   5  -7   4        3.66        3.48      1.51 o 
   6  -7   4        0.05        0.91      1.21 o 
  -7  -6   4        0.50       -0.30      1.21 o 
  -6  -6   4        5.59        7.11      1.97 o 
  -5  -6   4        7.53        6.35      1.66 o 
  -4  -6   4      174.60      172.07      5.75 o 
  -3  -6   4       15.25       21.02      2.12 o 
  -2  -6   4       23.13       19.66      1.97 o 
  -1  -6   4        3.99        4.38      1.21 o 
   0  -6   4        2.08        2.57      1.06 o 
   1  -6   4      205.72      211.38      5.59 o 
   2  -6   4      340.84      346.11      7.71 o 
   3  -6   4       24.97       27.22      2.57 o 
   4  -6   4       92.36       94.81      4.38 o 
   5  -6   4      117.24      112.50      4.84 o 
   6  -6   4        2.26        3.78      1.66 o 
   7  -6   4        2.02        3.63      1.66 o 
  -7  -5   4       33.88       39.92      3.48 o 
  -6  -5   4        7.70        7.41      1.81 o 
  -5  -5   4      106.80      121.27      4.84 o 
  -4  -5   4       48.73       60.78      3.33 o 
  -3  -5   4        3.78        3.02      1.06 o 
  -2  -5   4      130.74      149.09      4.23 o 
  -1  -5   4      130.35      161.79      4.38 o 
   0  -5   4       16.85       17.54      1.66 o 
   1  -5   4        1.08        2.72      0.91 o 
   2  -5   4       75.29       75.74      1.52 o 
   3  -5   4        2.21        3.51      0.83 o 
   4  -5   4        9.67        8.71      1.81 o 
   5  -5   4        0.34        0.45      0.98 o 
   6  -5   4      155.31      154.63      4.21 o 
   7  -5   4        0.83       -0.38      0.86 o 
  -8  -4   4       14.34        7.86      2.12 o 
  -7  -4   4        5.30        7.60      1.51 o 
  -6  -4   4       59.29       53.53      2.24 o 
  -5  -4   4       55.96       63.90      2.24 o 
  -4  -4   4        1.07        2.04      0.64 o 
  -3  -4   4        8.98       11.80      1.13 o 
  -2  -4   4       59.24       45.77      1.17 o 
  -1  -4   4      757.36      794.89     10.43 o 
   0  -4   4       82.46       72.28      2.72 o 
   1  -4   4      635.24      667.65      7.04 o 
   2  -4   4      135.09      127.80      2.49 o 
   3  -4   4      163.46      162.69      3.29 o 
   4  -4   4       63.85       66.06      2.49 o 
   5  -4   4        0.01        0.08      0.83 o 
   6  -4   4        1.99        2.39      0.98 o 
   7  -4   4       33.94       34.78      2.46 o 
  -8  -3   4       20.57       17.39      2.72 o 
  -7  -3   4       19.44       24.65      2.57 o 
  -6  -3   4       95.40       91.22      2.83 o 
  -5  -3   4        1.60        2.20      0.91 o 
  -4  -3   4        0.04       -0.08      0.47 o 
  -3  -3   4      299.16      321.85      3.85 o 
  -2  -3   4        0.26        0.35      0.27 o 
  -1  -3   4      284.98      304.38      5.14 o 
   0  -3   4      777.73      835.15      5.50 o 
   1  -3   4      188.73      184.05      2.17 o 
   2  -3   4      121.74      112.42      1.80 o 
   3  -3   4       30.21       24.86      1.38 o 
   4  -3   4       83.36       74.55      2.40 o 
   5  -3   4        2.14        3.70      1.21 o 
   6  -3   4       15.07       15.27      1.60 o 
   7  -3   4        0.05       -1.51      1.21 o 
  -8  -2   4       21.24       18.75      2.57 o 
  -7  -2   4        5.98        6.96      1.66 o 
  -6  -2   4      631.89      638.84     11.19 o 
  -5  -2   4      115.34      125.95      4.08 o 
  -4  -2   4       84.02       78.13      2.03 o 
  -3  -2   4      829.56      864.00      7.43 o 
  -2  -2   4       11.45       19.73      0.83 o 
  -1  -2   4      604.88      591.99      4.11 o 
   0  -2   4      400.91      472.26      3.58 o 
   1  -2   4       25.60       30.75      1.59 o 
   2  -2   4      191.47      219.10      2.59 o 
   3  -2   4      213.56      225.66      2.82 o 
   4  -2   4       31.31       29.19      3.70 o 
   5  -2   4      100.44      110.46      3.31 o 
   6  -2   4       30.40       36.44      3.18 o 
   7  -2   4        7.07        6.50      2.12 o 
  -9  -1   4        1.62        1.97      1.66 o 
  -8  -1   4        3.57        3.78      1.66 o 
  -7  -1   4       10.83        9.37      1.81 o 
  -6  -1   4      152.87      154.89      3.34 o 
  -5  -1   4       99.28      101.01      3.78 o 
  -4  -1   4      360.55      373.78      4.70 o 
  -3  -1   4      199.56      189.09      2.29 o 
  -2  -1   4        8.88       11.69      0.55 o 
  -1  -1   4        0.13        0.25      0.26 o 
   0  -1   4      109.45      100.92      1.41 o 
   1  -1   4      196.28      211.42      2.10 o 
   2  -1   4      619.00      669.23      4.69 o 
   3  -1   4        0.04        1.02      0.58 o 
   4  -1   4       44.42       44.61      1.92 o 
   5  -1   4       10.79       10.74      1.97 o 
   6  -1   4       11.92       11.79      2.27 o 
   7  -1   4        0.05        0.60      1.51 o 
  -9   0   4        0.12        0.30      1.36 o 
  -8   0   4       29.31       27.97      3.02 o 
  -7   0   4       10.04       13.91      2.12 o 
  -6   0   4       17.13       14.67      1.81 o 
  -5   0   4       51.17       46.72      2.19 o 
  -4   0   4      105.29      124.02      2.50 o 
  -3   0   4       43.36       45.85      1.02 o 
  -2   0   4      710.77      755.56      6.51 o 
  -1   0   4        9.62        6.93      0.58 o 
   0   0   4      769.47      715.80      5.87 o 
   1   0   4      550.42      538.89      4.60 o 
   2   0   4      458.87      434.86      3.63 o 
   3   0   4      230.52      228.02      5.75 o 
   4   0   4        1.45        1.36      1.21 o 
   5   0   4        0.25        0.76      1.06 o 
   6   0   4        0.80        0.15      1.21 o 
   7   0   4        1.11        0.00      1.36 o 
  -9   1   4        3.37        2.87      1.66 o 
  -8   1   4        1.14        1.21      1.36 o 
  -7   1   4       21.45       22.38      2.57 o 
  -6   1   4        2.75        0.45      0.91 o 
  -5   1   4      111.45      110.60      2.47 o 
  -4   1   4       18.16       19.19      1.05 o 
  -3   1   4        3.97        5.34      0.58 o 
  -2   1   4     1716.06     1723.65     12.51 o 
  -1   1   4     1317.81     1345.42     14.67 o 
   0   1   4      406.19      423.82      4.54 o 
   1   1   4      191.96      215.29      3.26 o 
   2   1   4       20.54       27.07      1.97 o 
   3   1   4        6.63        6.43      0.96 o 
   4   1   4       76.49       72.43      3.63 o 
   5   1   4        9.36        8.01      1.81 o 
   6   1   4        3.33        4.08      1.66 o 
   7   1   4        0.76        1.21      1.66 o 
  -9   2   4        0.05       -1.21      1.36 o 
  -8   2   4       75.78       81.20      4.54 o 
  -7   2   4       16.20       20.26      2.42 o 
  -6   2   4       25.69       29.79      2.57 o 
  -5   2   4      113.62      117.32      2.51 o 
  -4   2   4       16.15       15.90      0.98 o 
  -3   2   4       36.90       37.07      1.89 o 
  -2   2   4     1709.60     1736.64     12.88 o 
  -1   2   4      548.00      563.80      7.11 o 
   0   2   4      199.70      224.83      3.86 o 
   1   2   4      163.41      166.63      4.38 o 
   2   2   4      223.90      223.18      5.59 o 
   3   2   4        0.26        0.30      0.58 o 
   4   2   4      102.48       95.71      4.23 o 
   5   2   4        7.69        4.69      1.66 o 
   6   2   4       33.30       32.81      3.48 o 
  -9   3   4       27.73       31.00      3.48 o 
  -8   3   4       23.44       22.83      2.87 o 
  -7   3   4        0.04        0.15      1.06 o 
  -6   3   4       73.45       76.96      3.93 o 
  -5   3   4       13.63       12.70      0.98 o 
  -4   3   4        3.24        1.53      0.68 o 
  -3   3   4      289.83      282.38      3.89 o 
  -2   3   4      172.10      165.66      2.83 o 
  -1   3   4      104.75      110.32      1.62 o 
   0   3   4       16.26       21.92      1.81 o 
   1   3   4        0.01        2.27      1.06 o 
   2   3   4       34.63       35.08      2.42 o 
   3   3   4        2.40        5.95      2.80 o 
   4   3   4        3.21        2.76      1.01 o 
   5   3   4       27.82       30.09      3.02 o 
   6   3   4       34.65       26.46      3.18 o 
  -9   4   4        1.96        1.81      1.66 o 
  -8   4   4       18.89       18.90      2.72 o 
  -7   4   4        7.45        4.84      1.66 o 
  -6   4   4       39.73       35.23      2.87 o 
  -5   4   4        0.12        0.00      0.76 o 
  -4   4   4       10.08       12.30      1.06 o 
  -3   4   4       54.19       58.66      1.21 o 
  -2   4   4      176.45      209.83      2.65 o 
  -1   4   4        0.83        0.11      0.36 o 
   0   4   4        6.91       10.26      0.84 o 
   1   4   4      102.07       91.78      3.63 o 
   2   4   4        0.51        2.87      1.21 o 
   3   4   4       33.45       36.62      4.61 o 
   4   4   4       13.31        9.80      1.44 o 
   5   4   4       31.32       24.65      3.02 o 
   6   4   4       11.00        8.47      2.27 o 
  -9   5   4        0.11        0.30      1.36 o 
  -8   5   4        0.59        0.76      1.36 o 
  -7   5   4       62.74       63.35      3.93 o 
  -6   5   4       22.10       21.17      2.42 o 
  -5   5   4      136.35      146.82      5.14 o 
  -4   5   4        0.01        0.15      0.76 o 
  -3   5   4      117.92      124.90      4.08 o 
  -2   5   4        1.16        0.19      0.39 o 
  -1   5   4       42.12       49.27      1.56 o 
   0   5   4       27.67       22.81      1.27 o 
   1   5   4        6.09        6.96      1.44 o 
   2   5   4        1.15        4.54      1.51 o 
   3   5   4       54.88       49.60      3.48 o 
   4   5   4        0.82        0.61      1.13 o 
   5   5   4        0.27       -1.36      1.36 o 
  -8   6   4        3.41        1.21      1.51 o 
  -7   6   4        3.15        2.12      1.36 o 
  -6   6   4        0.05       -0.15      1.06 o 
  -5   6   4      152.86      148.79      5.29 o 
  -4   6   4     1213.16     1151.12     15.88 o 
  -3   6   4       12.12        9.22      1.51 o 
  -2   6   4        1.57        1.36      0.91 o 
  -1   6   4      242.83      246.31      6.35 o 
   0   6   4       14.76       14.67      1.16 o 
   1   6   4        1.72        1.47      0.73 o 
   2   6   4        0.88        0.67      0.73 o 
   3   6   4        7.10        3.33      1.51 o 
   4   6   4        1.82        1.13      1.01 o 
   5   6   4        0.41       -0.30      1.36 o 
  -8   7   4       25.33       31.15      3.63 o 
  -7   7   4        9.58        6.20      1.97 o 
  -6   7   4        0.45        1.06      1.36 o 
  -5   7   4        0.30       -0.76      0.91 o 
  -4   7   4       55.47       48.69      3.02 o 
  -3   7   4      376.89      351.70      7.71 o 
  -2   7   4      291.95      270.66      6.50 o 
  -1   7   4       41.39       40.83      2.72 o 
   0   7   4       71.04       72.86      2.39 o 
   1   7   4        9.07        9.48      1.16 o 
   2   7   4        0.46        1.17      0.90 o 
   3   7   4        6.51        6.08      1.27 o 
   4   7   4        2.01        0.92      0.75 o 
  -8   8   4        0.04       -1.06      1.51 o 
  -7   8   4        7.62        9.22      2.27 o 
  -6   8   4        3.09        3.78      1.51 o 
  -5   8   4        3.43        5.44      1.51 o 
  -4   8   4       53.44       53.83      3.33 o 
  -3   8   4       44.52       52.01      3.18 o 
  -2   8   4        7.16        5.44      1.51 o 
  -1   8   4      126.84      116.28      4.54 o 
   0   8   4       46.63       45.53      2.08 o 
   1   8   4        0.06        0.33      0.80 o 
   2   8   4        4.61        5.83      1.66 o 
   3   8   4        2.22        1.04      3.18 o 
   4   8   4        6.39        4.25      1.06 o 
  -7   9   4        2.66        2.57      1.66 o 
  -6   9   4        1.49        0.60      1.51 o 
  -5   9   4        0.21        0.15      1.21 o 
  -4   9   4        2.36        6.05      1.66 o 
  -3   9   4       16.17       15.88      2.12 o 
  -2   9   4      209.84      225.60      6.65 o 
  -1   9   4       41.88       48.54      3.18 o 
   0   9   4       29.37       27.07      2.72 o 
   1   9   4       23.00       19.05      2.57 o 
   2   9   4        3.96        3.63      1.18 o 
   3   9   4        7.19        8.87      1.34 o 
  -6  10   4        4.71        4.84      1.97 o 
  -5  10   4        3.04        0.91      1.51 o 
  -4  10   4        1.94        1.97      1.51 o 
  -3  10   4       21.68       25.55      2.72 o 
  -2  10   4        6.17        4.54      1.66 o 
  -1  10   4        0.23        1.81      1.36 o 
   0  10   4       17.53       18.45      2.57 o 
   1  10   4        5.79        8.32      2.27 o 
   2  10   4       12.19       14.21      2.72 o 
  -5  11   4       31.38       40.37      3.78 o 
  -4  11   4       81.51       94.96      4.99 o 
  -3  11   4        6.66        4.54      1.81 o 
  -2  11   4        0.85        2.72      1.51 o 
  -1  11   4       13.71       13.31      2.27 o 
   0  11   4        6.72        9.22      2.12 o 
   0 -12   5       12.82       10.89      2.72 o 
   1 -12   5       36.28       39.01      3.93 o 
  -3 -11   5       13.57       15.12      2.87 o 
  -2 -11   5        5.68        4.69      1.97 o 
  -1 -11   5        5.72        6.05      2.12 o 
   0 -11   5       15.27       13.76      2.72 o 
   1 -11   5        4.28        8.92      2.42 o 
   2 -11   5       39.21       36.89      3.78 o 
   3 -11   5        1.80       -0.60      1.66 o 
  -4 -10   5        1.08        0.45      1.51 o 
  -3 -10   5        1.81        5.59      1.81 o 
  -2 -10   5       19.17       25.40      2.87 o 
  -1 -10   5        0.11       -0.15      1.21 o 
   0 -10   5        3.25        3.02      1.66 o 
   1 -10   5        0.34        0.60      1.36 o 
   2 -10   5        1.05        2.87      1.66 o 
   3 -10   5        1.56        1.21      1.81 o 
   4 -10   5        1.36       -1.81      1.21 o 
  -5  -9   5        4.63        7.26      2.12 o 
  -4  -9   5       23.28       21.77      2.87 o 
  -3  -9   5        0.32        0.30      1.21 o 
  -2  -9   5       43.39       50.05      3.48 o 
  -1  -9   5       61.25       63.20      3.78 o 
   0  -9   5        0.85       -0.15      1.21 o 
   1  -9   5      122.13      110.98      4.99 o 
   2  -9   5       20.93       25.25      2.87 o 
   3  -9   5        5.17        3.93      1.66 o 
   4  -9   5        1.10        0.15      1.36 o 
   5  -9   5        1.44        0.76      1.36 o 
  -6  -8   5       20.37       19.81      2.87 o 
  -5  -8   5        0.10       -0.15      1.21 o 
  -4  -8   5        0.80       -0.76      1.21 o 
  -3  -8   5        0.09        0.00      1.06 o 
  -2  -8   5        1.33        1.97      1.36 o 
  -1  -8   5      107.56      100.55      4.23 o 
   0  -8   5      249.01      259.62      7.11 o 
   1  -8   5        1.03       -0.15      1.36 o 
   2  -8   5       92.67      105.39      4.84 o 
   3  -8   5        0.27        1.36      1.36 o 
   4  -8   5        6.90        7.56      1.97 o 
   5  -8   5        0.18        1.51      1.36 o 
   6  -8   5        1.36        1.36      1.36 o 
  -6  -7   5       46.54       44.91      3.78 o 
  -5  -7   5        3.19        3.33      1.51 o 
  -4  -7   5        1.41        2.27      1.21 o 
  -3  -7   5        4.04        0.91      1.06 o 
  -2  -7   5        4.15        3.33      1.36 o 
  -1  -7   5        0.39        1.51      1.06 o 
   0  -7   5      504.29      508.35      9.68 o 
   1  -7   5       12.42       16.03      2.12 o 
   2  -7   5      103.43       99.34      4.38 o 
   3  -7   5      142.36      144.70      5.59 o 
   4  -7   5       15.41       13.15      2.27 o 
   5  -7   5       39.27       43.55      3.63 o 
   6  -7   5        7.64        4.08      1.81 o 
  -7  -6   5       12.57       13.15      2.42 o 
  -6  -6   5        0.36        0.45      1.21 o 
  -5  -6   5        0.34        1.21      1.06 o 
  -4  -6   5        0.08       -0.91      0.91 o 
  -3  -6   5       20.01       13.91      1.81 o 
  -2  -6   5       21.26       22.38      2.12 o 
  -1  -6   5       48.61       43.09      2.57 o 
   0  -6   5       36.79       38.71      2.57 o 
   1  -6   5        1.66        1.81      1.06 o 
   2  -6   5      292.87      268.69      6.96 o 
   3  -6   5       14.86       18.60      2.27 o 
   4  -6   5      107.85      108.72      4.84 o 
   5  -6   5        0.01       -0.15      1.06 o 
   6  -6   5       33.68       38.71      3.63 o 
  -7  -5   5        8.08        8.32      1.97 o 
  -6  -5   5       11.78        9.98      1.97 o 
  -5  -5   5        4.74        9.22      1.81 o 
  -4  -5   5      102.65      102.97      4.23 o 
  -3  -5   5       13.28       13.15      1.66 o 
  -2  -5   5      276.42      276.25      6.05 o 
  -1  -5   5       62.25       61.69      2.87 o 
   0  -5   5      229.44      207.45      5.29 o 
   1  -5   5      202.31      205.43      3.93 o 
   2  -5   5      197.20      182.23      3.33 o 
   3  -5   5       60.59       60.33      3.48 o 
   4  -5   5       32.14       33.87      2.87 o 
   5  -5   5        1.60        0.15      1.21 o 
   6  -5   5        3.92        1.97      1.36 o 
  -8  -4   5       16.67       15.57      2.57 o 
  -7  -4   5       20.06       20.26      2.57 o 
  -6  -4   5        4.60        6.05      1.51 o 
  -5  -4   5       10.62        7.11      1.51 o 
  -4  -4   5      121.57      133.97      4.38 o 
  -3  -4   5       48.53       51.71      2.57 o 
  -2  -4   5       68.88       68.95      2.72 o 
  -1  -4   5      351.19      353.82      6.35 o 
   0  -4   5        7.56        9.37      0.86 o 
   1  -4   5      274.04      272.64      3.98 o 
   2  -4   5       31.23       33.51      1.13 o 
   3  -4   5       37.06       33.18      1.63 o 
   4  -4   5       88.06       93.36      3.33 o 
   5  -4   5        0.04        0.30      0.75 o 
   6  -4   5        9.48        9.81      1.55 o 
   7  -4   5        1.22       -0.15      1.36 o 
  -8  -3   5      105.95       97.38      4.84 o 
  -7  -3   5       26.69       29.71      1.92 o 
  -6  -3   5        2.65        4.43      1.74 o 
  -5  -3   5       11.98       14.94      1.12 o 
  -4  -3   5        0.22       -0.15      0.43 o 
  -3  -3   5       48.88       42.80      2.04 o 
  -2  -3   5      309.92      361.85      3.63 o 
  -1  -3   5       39.56       40.56      0.85 o 
   0  -3   5        1.71        2.71      0.40 o 
   1  -3   5        0.46        0.20      0.35 o 
   2  -3   5      407.87      404.50      3.98 o 
   3  -3   5        5.60        5.06      0.86 o 
   4  -3   5      154.94      159.98      3.74 o 
   5  -3   5       11.63        9.61      1.36 o 
   6  -3   5        7.05        7.25      1.38 o 
   7  -3   5        5.64        4.38      1.97 o 
  -8  -2   5       61.45       56.55      3.78 o 
  -7  -2   5       21.58       24.50      2.57 o 
  -6  -2   5       69.13       59.83      4.46 o 
  -5  -2   5        0.19        0.08      0.53 o 
  -4  -2   5        7.57        5.73      1.13 o 
  -3  -2   5       89.71       95.50      1.67 o 
  -2  -2   5      313.43      262.42      2.63 o 
  -1  -2   5       23.30       19.19      0.68 o 
   0  -2   5     2081.55     2076.61     14.28 o 
   1  -2   5      112.34      103.84      1.55 o 
   2  -2   5       39.48       37.65      2.10 o 
   3  -2   5       31.88       34.45      1.65 o 
   4  -2   5        0.40        0.76      0.75 o 
   5  -2   5        7.09        5.69      1.12 o 
   6  -2   5        1.32        2.57      1.51 o 
   7  -2   5        8.25        8.32      2.42 o 
  -9  -1   5        0.20        0.91      1.21 o 
  -8  -1   5        4.11        3.02      1.66 o 
  -7  -1   5       22.97       22.68      2.42 o 
  -6  -1   5       78.46       70.38      2.28 o 
  -5  -1   5       32.27       37.88      1.25 o 
  -4  -1   5        3.05        3.49      0.49 o 
  -3  -1   5       89.78       84.85      1.52 o 
  -2  -1   5      107.56      110.49      1.59 o 
  -1  -1   5      168.44      163.56      2.47 o 
   0  -1   5      959.75     1023.19      6.77 o 
   1  -1   5      126.53      133.42      2.01 o 
   2  -1   5       78.14       82.15      1.54 o 
   3  -1   5       13.65       12.42      1.36 o 
   4  -1   5        0.10       -0.40      0.58 o 
   5  -1   5        0.71        1.51      1.21 o 
   6  -1   5        5.11        5.29      1.81 o 
   7  -1   5        1.46        0.45      1.66 o 
  -9   0   5        0.00       -0.15      1.36 o 
  -8   0   5       10.21        9.83      2.12 o 
  -7   0   5       80.59       83.62      4.23 o 
  -6   0   5        1.18        3.23      1.13 o 
  -5   0   5      239.72      249.97      4.05 o 
  -4   0   5      266.47      244.94      2.85 o 
  -3   0   5      161.76      164.00      2.00 o 
  -2   0   5        2.20        4.18      0.83 o 
  -1   0   5       72.28       63.34      1.37 o 
   0   0   5       56.20       60.20      1.71 o 
   1   0   5       57.29       59.57      1.39 o 
   2   0   5      317.11      308.81      3.18 o 
   3   0   5       34.77       34.65      1.76 o 
   4   0   5       84.31       85.13      4.08 o 
   5   0   5       24.51       24.95      2.72 o 
   6   0   5        0.98        1.51      1.51 o 
  -9   1   5       14.20       14.21      2.72 o 
  -8   1   5        3.91        0.45      1.21 o 
  -7   1   5        9.02        9.83      1.97 o 
  -6   1   5        0.41       -0.71      0.47 o 
  -5   1   5        3.24        4.44      0.73 o 
  -4   1   5      647.22      663.08      6.89 o 
  -3   1   5       12.49       15.12      0.96 o 
  -2   1   5      105.52      110.73      2.30 o 
  -1   1   5      319.29      364.71      4.38 o 
   0   1   5       14.59       14.27      0.96 o 
   1   1   5        5.96        6.40      0.80 o 
   2   1   5       13.51       13.00      1.66 o 
   3   1   5       27.94       27.11      1.70 o 
   4   1   5      141.38      143.19      5.29 o 
   5   1   5        0.01        1.06      1.36 o 
   6   1   5       14.74       10.58      2.42 o 
  -9   2   5        6.78        8.17      2.27 o 
  -8   2   5       13.06       10.28      2.12 o 
  -7   2   5        0.86        0.45      1.06 o 
  -6   2   5       14.66       14.97      1.97 o 
  -5   2   5       54.56       56.69      1.85 o 
  -4   2   5      227.41      234.38      3.68 o 
  -3   2   5      192.47      206.83      3.31 o 
  -2   2   5      109.50      141.70      2.62 o 
  -1   2   5     1067.13     1058.13     13.15 o 
   0   2   5       74.92       71.22      2.03 o 
   1   2   5       55.08       50.65      2.57 o 
   2   2   5       80.10       90.87      3.78 o 
   3   2   5       20.67       17.66      2.12 o 
   4   2   5       49.15       62.75      3.78 o 
   5   2   5        0.16        0.00      1.21 o 
   6   2   5       15.44       16.03      2.72 o 
  -9   3   5        6.27        6.80      2.27 o 
  -8   3   5       60.40       59.73      3.93 o 
  -7   3   5        0.02        0.76      1.06 o 
  -6   3   5        0.39        0.15      0.91 o 
  -5   3   5       62.17       65.34      2.07 o 
  -4   3   5       27.65       27.95      1.44 o 
  -3   3   5       23.08       21.89      1.23 o 
  -2   3   5      135.13      172.06      3.40 o 
  -1   3   5       14.25       23.77      0.82 o 
   0   3   5        1.37        3.63      1.06 o 
   1   3   5       11.97       12.25      1.66 o 
   2   3   5       30.45       29.64      2.57 o 
   3   3   5       31.24       33.32      2.42 o 
   4   3   5      128.34      119.97      3.79 o 
   5   3   5        7.50        6.20      1.97 o 
   6   3   5        6.39        6.80      2.42 o 
  -9   4   5        3.69        1.36      1.66 o 
  -8   4   5       17.14       18.90      2.72 o 
  -7   4   5      149.14      154.53      6.05 o 
  -6   4   5        2.05        1.66      1.21 o 
  -5   4   5      112.28      114.46      2.80 o 
  -4   4   5        9.30       12.77      1.66 o 
  -3   4   5      310.62      330.79      8.47 o 
  -2   4   5        8.76       11.43      1.07 o 
  -1   4   5       48.53       42.82      1.44 o 
   0   4   5       83.39       86.49      3.48 o 
   1   4   5      330.89      308.31      7.11 o 
   2   4   5        4.12        4.23      1.51 o 
   3   4   5       14.32       14.09      1.60 o 
   4   4   5        3.88        5.33      1.97 o 
   5   4   5        1.37        0.00      1.51 o 
  -8   5   5        2.18        5.14      1.81 o 
  -7   5   5       89.38      109.47      5.14 o 
  -6   5   5      497.08      511.98     10.58 o 
  -5   5   5        0.33        0.31      0.69 o 
  -4   5   5        0.73        0.91      0.91 o 
  -3   5   5        1.99        2.27      0.91 o 
  -2   5   5        0.79        0.45      0.76 o 
  -1   5   5       12.74       14.82      1.81 o 
   0   5   5       35.35       35.57      1.56 o 
   1   5   5      128.14      130.64      4.84 o 
   2   5   5        0.81        1.66      1.36 o 
   3   5   5        3.50        2.27      1.51 o 
   4   5   5       12.78       10.58      2.87 o 
   5   5   5        0.02        0.30      1.51 o 
  -8   6   5        2.40        4.54      1.81 o 
  -7   6   5        6.42       11.79      2.27 o 
  -6   6   5       21.73       15.73      2.27 o 
  -5   6   5      143.89      123.99      4.84 o 
  -4   6   5      326.79      330.53      7.86 o 
  -3   6   5       85.96       83.77      3.63 o 
  -2   6   5       40.57       35.53      2.42 o 
  -1   6   5      116.71      123.84      4.54 o 
   0   6   5        8.28        9.22      1.81 o 
   1   6   5       11.55        8.27      1.16 o 
   2   6   5        2.21        3.59      0.98 o 
   3   6   5       15.02       16.03      2.57 o 
   4   6   5        2.72        2.63      1.29 o 
  -8   7   5       20.44       25.55      3.33 o 
  -7   7   5        0.04        0.91      1.36 o 
  -6   7   5       25.34       23.29      2.72 o 
  -5   7   5        0.42       -0.76      1.06 o 
  -4   7   5       50.31       53.53      3.33 o 
  -3   7   5      319.75      320.55      7.71 o 
  -2   7   5      423.09      359.87      8.01 o 
  -1   7   5      336.94      332.80      7.86 o 
   0   7   5      106.46      111.44      4.69 o 
   1   7   5        0.61        0.91      1.21 o 
   2   7   5       18.08       15.62      2.95 o 
   3   7   5       12.98       11.43      1.59 o 
   4   7   5       10.34        9.93      1.24 o 
  -7   8   5        1.29        1.66      1.66 o 
  -6   8   5        2.72        4.84      1.66 o 
  -5   8   5        2.57        3.93      1.51 o 
  -4   8   5       50.25       51.71      3.33 o 
  -3   8   5       27.09       26.16      2.57 o 
  -2   8   5       21.60       18.75      2.27 o 
  -1   8   5      173.14      172.83      5.75 o 
   0   8   5       72.24       82.86      4.23 o 
   1   8   5        0.10        0.91      1.36 o 
   2   8   5        8.04        8.77      2.12 o 
   3   8   5        0.02        1.07      1.05 o 
  -7   9   5        0.18       -1.81      1.36 o 
  -6   9   5        1.35        1.21      1.51 o 
  -5   9   5       10.80        6.50      1.81 o 
  -4   9   5       11.73       12.85      2.27 o 
  -3   9   5       88.52       89.97      4.38 o 
  -2   9   5       81.66       85.58      4.23 o 
  -1   9   5        4.41        6.05      1.81 o 
   0   9   5       39.66       34.63      3.18 o 
   1   9   5       19.86       21.92      2.87 o 
   2   9   5       21.72       19.35      2.87 o 
  -6  10   5       10.77       15.73      2.87 o 
  -5  10   5        4.91        5.75      1.97 o 
  -4  10   5        6.67        3.78      1.81 o 
  -3  10   5        1.17        1.97      1.51 o 
  -2  10   5        0.02       -0.30      1.36 o 
  -1  10   5       11.34       11.95      2.27 o 
   0  10   5        0.95        1.36      1.51 o 
   1  10   5       10.22       10.13      2.42 o 
  -4  11   5        7.08        0.91      1.51 o 
  -3  11   5        0.93        1.21      1.36 o 
  -2  11   5        1.90        1.97      1.36 o 
  -1  11   5        9.89       11.04      2.42 o 
  -2 -11   6        0.02       -1.36      1.36 o 
  -1 -11   6       14.26       13.91      2.72 o 
   0 -11   6       13.79       17.09      2.87 o 
   1 -11   6        4.14        2.57      1.81 o 
   2 -11   6        0.56        1.97      1.66 o 
  -4 -10   6       25.61       30.85      3.48 o 
  -3 -10   6        0.34        0.91      1.36 o 
  -2 -10   6        1.17        1.97      1.51 o 
  -1 -10   6       13.84       10.74      2.27 o 
   0 -10   6       12.34       18.60      2.72 o 
   1 -10   6        0.38        1.36      1.51 o 
   2 -10   6       14.44       15.42      2.57 o 
   3 -10   6        0.04        0.45      1.51 o 
  -5  -9   6        0.07        1.36      1.51 o 
  -4  -9   6        2.03        1.06      1.51 o 
  -3  -9   6       68.25       78.02      4.38 o 
  -2  -9   6       25.19       24.19      2.72 o 
  -1  -9   6       26.16       26.16      2.72 o 
   0  -9   6        0.14       -0.30      1.36 o 
   1  -9   6       43.87       46.12      3.63 o 
   2  -9   6        0.24        1.36      1.51 o 
   3  -9   6       12.46       10.28      2.27 o 
   4  -9   6        1.00       -0.76      1.06 o 
  -6  -8   6        0.08        0.30      1.51 o 
  -5  -8   6        2.04        2.87      1.66 o 
  -4  -8   6        8.82       13.91      2.27 o 
  -3  -8   6        0.67        1.66      1.36 o 
  -2  -8   6       56.34       51.11      3.33 o 
  -1  -8   6      117.00       99.49      4.38 o 
   0  -8   6       36.15       42.94      3.33 o 
   1  -8   6        0.84        1.21      1.21 o 
   2  -8   6       67.33       68.04      4.08 o 
   3  -8   6       19.10       23.59      2.87 o 
   4  -8   6       72.98       88.91      4.99 o 
   5  -8   6       11.10       17.99      2.87 o 
  -6  -7   6        0.10       -0.45      1.36 o 
  -5  -7   6        4.61        1.97      1.36 o 
  -4  -7   6       16.74       19.66      2.27 o 
  -3  -7   6       40.16       38.10      2.87 o 
  -2  -7   6        0.60        0.00      1.06 o 
  -1  -7   6       44.62       39.92      2.72 o 
   0  -7   6      334.01      307.85      7.56 o 
   1  -7   6       21.03       22.49      1.53 o 
   2  -7   6       26.38       28.43      2.72 o 
   3  -7   6        0.93        0.15      1.21 o 
   4  -7   6       11.36       11.19      2.12 o 
   5  -7   6       36.45       37.05      3.48 o 
  -7  -6   6        5.80        3.63      1.66 o 
  -6  -6   6        2.22        0.91      1.21 o 
  -5  -6   6        0.00       -0.91      0.91 o 
  -4  -6   6        1.45        2.12      1.06 o 
  -3  -6   6       22.55       25.86      2.42 o 
  -2  -6   6       63.19       57.46      3.02 o 
  -1  -6   6      104.23      106.15      4.08 o 
   0  -6   6      443.84      462.08      9.07 o 
   1  -6   6       87.78       85.04      2.54 o 
   2  -6   6       10.31        7.86      1.66 o 
   3  -6   6        2.07        1.36      1.06 o 
   4  -6   6        0.00       -0.60      0.91 o 
   5  -6   6        5.89        6.65      1.97 o 
   6  -6   6        4.81        3.48      1.81 o 
  -7  -5   6        1.64        1.21      1.36 o 
  -6  -5   6       14.27       19.51      2.42 o 
  -5  -5   6       10.23        7.71      1.66 o 
  -4  -5   6        4.06        2.72      1.06 o 
  -3  -5   6       39.27       39.16      2.57 o 
  -2  -5   6       22.89       24.04      1.97 o 
  -1  -5   6       40.39       43.55      2.42 o 
   0  -5   6       61.35       58.20      1.98 o 
   1  -5   6       34.69       29.08      1.49 o 
   2  -5   6       32.52       27.82      2.42 o 
   3  -5   6       53.63       49.75      3.18 o 
   4  -5   6       25.49       25.25      2.57 o 
   5  -5   6       15.12       13.61      2.27 o 
   6  -5   6        0.85        0.00      1.51 o 
  -7  -4   6        0.68        0.30      1.21 o 
  -6  -4   6        5.17        0.30      1.06 o 
  -5  -4   6       44.50       42.94      2.72 o 
  -4  -4   6        3.49        6.50      1.36 o 
  -3  -4   6      214.00      208.06      4.99 o 
  -2  -4   6      102.62      102.31      2.56 o 
  -1  -4   6       70.90       60.48      1.92 o 
   0  -4   6        6.92        7.76      0.90 o 
   1  -4   6       15.47       21.82      1.36 o 
   2  -4   6       49.33       52.50      1.89 o 
   3  -4   6        4.42        4.99      1.36 o 
   4  -4   6        1.28        0.15      1.06 o 
   5  -4   6       27.37       31.75      3.02 o 
   6  -4   6        3.05        3.48      1.81 o 
  -7  -3   6        4.89        2.04      1.13 o 
  -6  -3   6       53.29       53.57      5.75 o 
  -5  -3   6        1.37        2.57      1.06 o 
  -4  -3   6       76.63       81.68      2.34 o 
  -3  -3   6        0.12        0.45      0.68 o 
  -2  -3   6     1326.27     1302.39     10.93 o 
  -1  -3   6        2.40        2.08      0.58 o 
   0  -3   6       41.58       35.00      0.87 o 
   1  -3   6      253.31      249.81      3.14 o 
   2  -3   6       37.07       41.02      2.34 o 
   3  -3   6        0.14       -0.59      0.58 o 
   4  -3   6        5.46        2.95      0.96 o 
   5  -3   6       19.33       20.19      1.82 o 
   6  -3   6       38.46       38.10      3.48 o 
  -8  -2   6       32.48       37.50      3.18 o 
  -7  -2   6       16.08       18.68      1.55 o 
  -6  -2   6       32.13       31.48      2.08 o 
  -5  -2   6        0.98        1.76      0.52 o 
  -4  -2   6        0.06        0.59      0.39 o 
  -3  -2   6        5.59        5.93      0.57 o 
  -2  -2   6      244.65      242.47      3.47 o 
  -1  -2   6      654.73      655.34      6.13 o 
   0  -2   6      393.75      415.69      3.86 o 
   1  -2   6      201.10      199.71      2.32 o 
   2  -2   6       31.72       33.69      1.22 o 
   3  -2   6       27.86       28.64      1.60 o 
   4  -2   6       38.68       39.40      2.14 o 
   5  -2   6       15.57       19.32      3.70 o 
   6  -2   6        1.86        1.06      1.51 o 
  -9  -1   6        2.43        2.42      1.51 o 
  -8  -1   6       26.79       17.24      2.57 o 
  -7  -1   6        4.07        3.78      1.36 o 
  -6  -1   6        8.71        8.08      1.05 o 
  -5  -1   6       53.20       48.66      2.27 o 
  -4  -1   6       16.20       18.86      1.15 o 
  -3  -1   6        0.46        0.08      0.31 o 
  -2  -1   6       77.44       93.27      1.85 o 
  -1  -1   6        7.36        7.50      0.58 o 
   0  -1   6      706.45      722.97      5.60 o 
   1  -1   6        5.95        5.28      0.99 o 
   2  -1   6      295.76      307.00      5.15 o 
   3  -1   6        3.83        2.81      0.80 o 
   4  -1   6       39.29       36.89      3.02 o 
   5  -1   6        4.23        4.23      1.66 o 
   6  -1   6        1.53       -1.06      1.36 o 
  -9   0   6        0.27       -0.91      1.36 o 
  -8   0   6       10.29        5.29      1.66 o 
  -7   0   6        3.77        3.48      1.36 o 
  -6   0   6      173.76      183.60      3.79 o 
  -5   0   6       11.25        9.04      1.29 o 
  -4   0   6      294.49      295.42      4.33 o 
  -3   0   6        1.09        2.12      0.50 o 
  -2   0   6       85.69       81.48      1.33 o 
  -1   0   6       19.66       19.09      1.74 o 
   0   0   6      336.48      372.22      3.70 o 
   1   0   6        0.05       -0.24      0.52 o 
   2   0   6      192.98      199.18      2.69 o 
   3   0   6        1.28        1.24      0.75 o 
   4   0   6       15.97       15.57      2.27 o 
   5   0   6        8.72       11.49      2.27 o 
   6   0   6        8.54       10.58      2.42 o 
  -9   1   6        1.16        1.21      1.51 o 
  -8   1   6        2.43        3.18      1.66 o 
  -7   1   6        0.80        2.12      1.21 o 
  -6   1   6       81.06       78.79      2.43 o 
  -5   1   6       93.97       95.66      2.56 o 
  -4   1   6      311.11      325.80     10.74 o 
  -3   1   6      423.76      416.14      6.73 o 
  -2   1   6       24.40       32.11      1.33 o 
  -1   1   6       51.57       48.99      2.42 o 
   0   1   6        2.95        1.66      0.64 o 
   1   1   6       14.87       14.96      1.23 o 
   2   1   6      126.14      125.50      4.54 o 
   3   1   6       17.34       21.19      1.66 o 
   4   1   6       30.61       36.89      3.18 o 
   5   1   6       12.78       12.55      2.42 o 
   6   1   6        0.85        4.23      1.81 o 
  -9   2   6        8.48        9.83      2.42 o 
  -8   2   6        3.00        1.97      1.36 o 
  -7   2   6        2.74        4.08      1.51 o 
  -6   2   6       41.09       45.19      2.57 o 
  -5   2   6        0.55        0.85      0.60 o 
  -4   2   6      100.08      108.62      3.02 o 
  -3   2   6      100.68      111.68      2.57 o 
  -2   2   6        0.10       -0.22      0.47 o 
  -1   2   6        1.34        2.20      0.91 o 
   0   2   6      285.06      256.47      5.22 o 
   1   2   6       10.71       11.19      1.66 o 
   2   2   6      845.53      823.61     13.15 o 
   3   2   6       70.01       70.16      6.28 o 
   4   2   6       15.11       14.09      4.01 o 
   5   2   6        5.53        3.63      1.97 o 
  -9   3   6        3.94        1.81      1.51 o 
  -8   3   6        0.28        0.91      1.36 o 
  -7   3   6       34.89       37.80      3.18 o 
  -6   3   6       25.79       31.30      2.72 o 
  -5   3   6      160.34      178.81      3.62 o 
  -4   3   6       49.97       52.66      1.92 o 
  -3   3   6      101.85       88.30      2.35 o 
  -2   3   6        5.37        6.19      0.90 o 
  -1   3   6      210.46      209.87      3.79 o 
   0   3   6       26.25       31.90      2.42 o 
   1   3   6      189.24      185.38      5.59 o 
   2   3   6       85.08       79.23      3.93 o 
   3   3   6        7.82       10.16      1.44 o 
   4   3   6       42.73       35.54      2.65 o 
   5   3   6        2.43        0.30      1.51 o 
  -9   4   6        0.53       -1.21      1.36 o 
  -8   4   6        4.53        3.63      1.66 o 
  -7   4   6       32.75       34.78      3.18 o 
  -6   4   6        1.16       -1.06      0.76 o 
  -5   4   6        1.01        2.84      0.80 o 
  -4   4   6       10.11       10.04      1.07 o 
  -3   4   6       89.03       88.66      3.25 o 
  -2   4   6       64.89       68.50      2.25 o 
  -1   4   6       23.55       30.39      2.27 o 
   0   4   6      120.42      115.67      4.23 o 
   1   4   6       20.95       17.39      2.12 o 
   2   4   6       87.47       88.76      4.23 o 
   3   4   6        0.07        0.09      0.80 o 
   4   4   6        0.74        1.22      0.98 o 
   5   4   6        2.46        5.75      2.27 o 
  -8   5   6      111.95      109.47      5.59 o 
  -7   5   6       17.89       24.19      2.87 o 
  -6   5   6       47.04       52.01      3.48 o 
  -5   5   6        6.48        4.50      0.96 o 
  -4   5   6        6.95        8.26      1.36 o 
  -3   5   6        0.00       -0.60      0.76 o 
  -2   5   6        0.00        0.15      0.91 o 
  -1   5   6       13.47       13.31      1.81 o 
   0   5   6      184.42      200.04      5.90 o 
   1   5   6      103.80       99.19      4.54 o 
   2   5   6        3.15        5.44      1.66 o 
   3   5   6        5.22        3.00      1.12 o 
   4   5   6       15.43       13.63      1.87 o 
  -8   6   6        1.01        0.30      1.51 o 
  -7   6   6       62.58       60.78      4.23 o 
  -6   6   6      267.21      266.88      8.01 o 
  -5   6   6      114.52      125.20      5.14 o 
  -4   6   6       57.85       47.48      3.18 o 
  -3   6   6       29.54       28.12      2.42 o 
  -2   6   6        3.08        0.45      1.06 o 
  -1   6   6        9.45        8.77      1.81 o 
   0   6   6      123.21      121.12      4.84 o 
   1   6   6       17.69       18.30      2.42 o 
   2   6   6       15.12        9.68      2.12 o 
   3   6   6        1.37        5.14      1.97 o 
   4   6   6        1.13        0.24      0.94 o 
  -8   7   6        4.10        4.69      1.97 o 
  -7   7   6        7.28        3.48      1.81 o 
  -6   7   6        6.87        8.47      1.97 o 
  -5   7   6       71.08       68.65      3.93 o 
  -4   7   6       17.65       20.56      2.42 o 
  -3   7   6        6.41        3.63      1.36 o 
  -2   7   6       12.47        9.53      1.81 o 
  -1   7   6       71.20       80.29      3.93 o 
   0   7   6        1.05        0.15      1.21 o 
   1   7   6        2.27        2.42      1.51 o 
   2   7   6       17.08       14.21      2.42 o 
   3   7   6        0.65       -2.12      1.51 o 
  -7   8   6        0.49        1.51      1.51 o 
  -6   8   6       19.84       17.39      2.72 o 
  -5   8   6       19.48       21.32      2.72 o 
  -4   8   6       20.83       19.66      2.42 o 
  -3   8   6        0.09        0.15      0.91 o 
  -2   8   6        4.60        4.38      1.51 o 
  -1   8   6        0.06        0.76      1.21 o 
   0   8   6       25.51       27.37      2.87 o 
   1   8   6        3.92        6.05      1.97 o 
   2   8   6        1.30        3.63      1.81 o 
  -6   9   6        0.15       -0.15      1.36 o 
  -5   9   6        4.20        5.90      1.97 o 
  -4   9   6        7.58        2.57      1.36 o 
  -3   9   6        0.40        2.42      1.36 o 
  -2   9   6       19.45       24.95      2.72 o 
  -1   9   6        1.26        0.45      1.21 o 
   0   9   6        8.74       13.61      2.42 o 
   1   9   6        4.33        6.80      2.12 o 
  -5  10   6        6.58       10.43      2.27 o 
  -4  10   6        0.60        1.97      1.51 o 
  -3  10   6       37.00       37.50      3.48 o 
  -2  10   6       14.59       16.03      2.57 o 
  -1  10   6       19.29       22.83      2.87 o 
   0  10   6       17.67       19.05      2.87 o 
  -1 -11   7        3.09        3.02      1.97 o 
   0 -11   7       37.17       45.82      4.23 o 
   1 -11   7        7.03        3.63      2.12 o 
  -3 -10   7        0.24       -1.21      1.36 o 
  -2 -10   7        0.04        0.30      1.36 o 
  -1 -10   7        0.02       -2.04      1.36 o 
   0 -10   7        1.89        3.33      1.81 o 
   1 -10   7       15.43       16.93      2.87 o 
   2 -10   7        0.20       -0.76      1.51 o 
   3 -10   7       38.18       43.40      4.08 o 
  -4  -9   7       11.76        9.07      2.27 o 
  -3  -9   7       70.91       68.34      4.08 o 
  -2  -9   7       19.03       22.23      2.72 o 
  -1  -9   7        0.58        1.21      1.51 o 
   0  -9   7       11.78        9.53      2.12 o 
   1  -9   7       22.58       26.76      3.02 o 
   2  -9   7       47.27       58.21      4.23 o 
   3  -9   7       15.40       14.21      2.57 o 
   4  -9   7       30.32       39.46      3.93 o 
  -5  -8   7        0.01       -1.36      0.91 o 
  -4  -8   7        0.20       -0.60      1.21 o 
  -3  -8   7        3.47        3.48      1.51 o 
  -2  -8   7      314.46      299.84      7.86 o 
  -1  -8   7        7.20        5.14      1.81 o 
   0  -8   7        1.19        2.23      0.87 o 
   1  -8   7        3.02        2.57      1.51 o 
   2  -8   7        1.90        0.00      1.21 o 
   3  -8   7        5.28        7.71      2.12 o 
   4  -8   7       17.64       17.99      2.72 o 
  -6  -7   7        1.54        0.60      1.21 o 
  -5  -7   7       12.62       11.04      1.97 o 
  -4  -7   7        3.97        4.08      1.51 o 
  -3  -7   7      132.29      129.28      4.99 o 
  -2  -7   7      148.56      143.64      4.99 o 
  -1  -7   7       92.18       97.83      4.38 o 
   0  -7   7       77.52       73.51      2.65 o 
   1  -7   7       76.11       65.21      2.43 o 
   2  -7   7        1.14        1.21      1.36 o 
   3  -7   7        0.04        1.51      1.36 o 
   4  -7   7        7.31        3.48      1.66 o 
   5  -7   7        0.41        1.36      1.51 o 
  -7  -6   7        2.12        1.97      1.51 o 
  -6  -6   7        8.04        5.44      1.66 o 
  -5  -6   7        7.87        5.29      1.51 o 
  -4  -6   7       15.49       11.04      1.81 o 
  -3  -6   7       18.38       13.76      1.81 o 
  -2  -6   7        4.88        6.05      1.51 o 
  -1  -6   7        0.90        0.12      0.64 o 
   0  -6   7        4.34        3.25      2.19 o 
   1  -6   7        3.80        5.33      0.94 o 
   2  -6   7      249.25      253.42      7.41 o 
   3  -6   7        3.44        5.75      1.81 o 
   4  -6   7       22.22       24.04      2.87 o 
   5  -6   7       12.46       15.73      2.72 o 
  -6  -5   7        0.27        0.15      1.06 o 
  -5  -5   7      126.79      128.37      4.69 o 
  -4  -5   7        0.68        1.36      1.06 o 
  -3  -5   7       22.03       24.50      2.12 o 
  -2  -5   7        0.09       -0.70      0.50 o 
  -1  -5   7        1.06        1.58      0.73 o 
   0  -5   7       13.22       15.85      1.74 o 
   1  -5   7        3.12        3.11      0.90 o 
   2  -5   7       55.24       54.13      3.33 o 
   3  -5   7      144.19      138.05      5.44 o 
   4  -5   7        0.49        1.97      1.36 o 
   5  -5   7       23.44       30.39      3.33 o 
  -7  -4   7        3.55        3.48      1.51 o 
  -6  -4   7       24.70       21.27      2.27 o 
  -5  -4   7        0.50        0.94      0.69 o 
  -4  -4   7      241.65      243.18      5.59 o 
  -3  -4   7       42.07       37.11      1.63 o 
  -2  -4   7       28.61       22.42      1.38 o 
  -1  -4   7      309.04      298.26      4.59 o 
   0  -4   7       32.34       31.27      1.60 o 
   1  -4   7        3.67        3.62      0.80 o 
   2  -4   7       25.42       22.68      2.27 o 
   3  -4   7        0.98        1.51      1.06 o 
   4  -4   7       51.40       49.60      3.48 o 
   5  -4   7        1.07        0.45      1.21 o 
  -7  -3   7       13.33       13.46      1.97 o 
  -6  -3   7       52.61       43.85      3.02 o 
  -5  -3   7        1.16        1.36      0.91 o 
  -4  -3   7      190.39      192.01      3.59 o 
  -3  -3   7       93.06       94.70      2.43 o 
  -2  -3   7       61.23       64.84      1.96 o 
  -1  -3   7       54.68       55.27      1.92 o 
   0  -3   7        2.22        1.59      0.64 o 
   1  -3   7      169.35      166.47      3.37 o 
   2  -3   7       99.35       96.55      2.60 o 
   3  -3   7       22.46       21.50      1.81 o 
   4  -3   7        0.11       -0.18      1.29 o 
   5  -3   7        1.81        2.12      1.36 o 
  -7  -2   7        0.78        2.12      1.21 o 
  -6  -2   7       35.70       35.38      2.57 o 
  -5  -2   7       18.03       19.35      1.97 o 
  -4  -2   7        1.24        0.45      0.76 o 
  -3  -2   7       63.66       57.00      2.03 o 
  -2  -2   7       11.57       13.74      1.47 o 
  -1  -2   7        1.56        2.93      0.49 o 
   0  -2   7      217.22      214.31      2.80 o 
   1  -2   7       27.06       30.90      1.04 o 
   2  -2   7       96.21       90.50      2.09 o 
   3  -2   7        9.02       11.14      1.28 o 
   4  -2   7       25.36       20.93      1.97 o 
   5  -2   7       12.86       15.12      2.57 o 
  -7  -1   7        0.92        1.47      1.51 o 
  -6  -1   7        0.00        0.85      0.60 o 
  -5  -1   7       10.46       10.43      1.12 o 
  -4  -1   7       23.36       23.33      3.48 o 
  -3  -1   7        4.08        3.90      0.83 o 
  -2  -1   7      100.54      108.92      2.36 o 
  -1  -1   7      176.19      189.56      4.11 o 
   0  -1   7       33.02       33.78      1.13 o 
   1  -1   7        3.82        3.25      0.60 o 
   2  -1   7        0.22       -0.10      0.48 o 
   3  -1   7       16.89       17.29      3.25 o 
   4  -1   7       54.94       70.76      4.08 o 
   5  -1   7        0.00       -1.21      1.36 o 
  -9   0   7        2.15        6.20      1.97 o 
  -8   0   7        0.26        1.36      1.36 o 
  -7   0   7        0.22       -0.45      0.91 o 
  -6   0   7       13.58       13.64      1.28 o 
  -5   0   7       43.94       43.41      1.87 o 
  -4   0   7      126.29      121.87      2.82 o 
  -3   0   7       53.45       54.12      2.57 o 
  -2   0   7       20.03       17.39      1.16 o 
  -1   0   7       18.91       23.80      1.33 o 
   0   0   7      487.72      486.02      6.00 o 
   1   0   7       31.82       31.25      1.41 o 
   2   0   7      128.14      129.34      2.26 o 
   3   0   7      200.91      205.61      7.56 o 
   4   0   7        1.04        3.02      1.66 o 
   5   0   7        0.06       -0.60      1.51 o 
  -9   1   7        0.41        1.21      1.51 o 
  -8   1   7        2.08        3.02      1.51 o 
  -7   1   7        5.90        6.35      1.66 o 
  -6   1   7       81.66       86.19      2.71 o 
  -5   1   7       31.96       30.98      1.65 o 
  -4   1   7       96.39       96.07      2.56 o 
  -3   1   7       20.66       18.20      1.23 o 
  -2   1   7      176.48      173.10      3.25 o 
  -1   1   7       11.39       13.76      1.66 o 
   0   1   7      527.29      520.22      6.36 o 
   1   1   7      105.30      105.01      2.89 o 
   2   1   7        2.05        2.87      1.36 o 
   3   1   7       82.54       73.66      4.31 o 
   4   1   7       35.09       44.30      3.63 o 
   5   1   7       16.16       17.09      2.87 o 
  -9   2   7        3.38        7.11      2.12 o 
  -8   2   7        2.62        5.14      1.81 o 
  -7   2   7        1.71        1.51      1.21 o 
  -6   2   7      234.98      251.86      4.67 o 
  -5   2   7        0.40        0.01      0.68 o 
  -4   2   7        0.19        0.92      0.68 o 
  -3   2   7        2.05        1.25      1.13 o 
  -2   2   7       67.42       78.09      2.30 o 
  -1   2   7        6.25        8.54      1.07 o 
   0   2   7        6.83        5.42      0.96 o 
   1   2   7       59.78       58.97      3.18 o 
   2   2   7       58.11       57.16      3.48 o 
   3   2   7        0.83        1.55      0.94 o 
   4   2   7       33.21       39.62      3.48 o 
   5   2   7        3.34        7.41      2.42 o 
  -9   3   7        0.90        1.36      1.51 o 
  -8   3   7        1.22        3.02      1.66 o 
  -7   3   7       23.48       18.60      2.42 o 
  -6   3   7       73.53       77.82      2.60 o 
  -5   3   7       97.26       87.84      2.67 o 
  -4   3   7        3.22        4.64      0.86 o 
  -3   3   7       31.36       25.87      1.50 o 
  -2   3   7        0.05        0.07      0.58 o 
  -1   3   7        7.55       11.78      1.23 o 
   0   3   7        5.26        6.05      1.51 o 
   1   3   7      202.44      211.99      6.35 o 
   2   3   7       94.05       88.15      4.38 o 
   3   3   7        2.47        5.30      1.28 o 
   4   3   7        0.23        1.31      0.94 o 
   5   3   7        0.08       -1.36      1.66 o 
  -8   4   7       51.06       63.81      4.38 o 
  -7   4   7        5.34        8.17      1.97 o 
  -6   4   7       10.43        6.50      1.66 o 
  -5   4   7       44.89       44.02      2.02 o 
  -4   4   7        0.91       -0.10      0.62 o 
  -3   4   7        0.77        1.22      0.69 o 
  -2   4   7        7.92        4.28      3.33 o 
  -1   4   7        2.16        2.57      1.21 o 
   0   4   7       58.14       59.27      3.48 o 
   1   4   7      106.67      104.94      4.69 o 
   2   4   7       25.13       30.85      3.02 o 
   3   4   7        0.00       -0.92      0.84 o 
   4   4   7        7.72       10.13      1.65 o 
  -8   5   7       52.11       54.28      4.38 o 
  -7   5   7       58.65       66.53      4.23 o 
  -6   5   7        0.74       -0.45      0.91 o 
  -5   5   7        1.84        2.22      0.90 o 
  -4   5   7        2.37        0.43      0.76 o 
  -3   5   7        9.36        6.69      1.36 o 
  -2   5   7        3.36       -0.15      0.91 o 
  -1   5   7      242.17      230.44      6.50 o 
   0   5   7      271.22      264.61      7.26 o 
   1   5   7        1.51       -1.59      1.06 o 
   2   5   7        0.95        0.45      1.36 o 
   3   5   7       10.18       11.54      1.70 o 
   4   5   7        0.55       -1.24      0.84 o 
  -8   6   7       18.25       14.97      2.72 o 
  -7   6   7       38.13       35.99      3.48 o 
  -6   6   7       72.37       85.13      4.54 o 
  -5   6   7       25.32       28.58      2.72 o 
  -4   6   7        3.98        5.44      1.36 o 
  -3   6   7       34.33       35.38      2.87 o 
  -2   6   7       18.61       23.74      2.42 o 
  -1   6   7        3.96        8.62      1.81 o 
   0   6   7        0.12        0.45      1.21 o 
   1   6   7        3.42        3.33      1.51 o 
   2   6   7       16.68       14.52      2.57 o 
   3   6   7       14.26       16.62      1.98 o 
  -7   7   7        0.79        3.93      1.66 o 
  -6   7   7        9.88        8.62      1.97 o 
  -5   7   7       66.65       69.40      4.08 o 
  -4   7   7       48.45       46.42      3.18 o 
  -3   7   7        2.26        4.99      1.51 o 
  -2   7   7       57.68       54.89      3.48 o 
  -1   7   7        0.03       -0.15      1.21 o 
   0   7   7        6.40        5.90      1.97 o 
   1   7   7       10.95        9.53      2.12 o 
   2   7   7        0.65        0.91      1.36 o 
  -7   8   7        8.22       11.95      2.57 o 
  -6   8   7        0.10       -0.15      1.21 o 
  -5   8   7        7.12        7.26      1.97 o 
  -4   8   7       96.17      102.82      4.99 o 
  -3   8   7       43.44       32.96      3.02 o 
  -2   8   7        3.51        3.78      1.51 o 
  -1   8   7        2.66        3.93      1.66 o 
   0   8   7        9.31       10.58      2.27 o 
   1   8   7        3.68        5.44      1.97 o 
  -6   9   7        0.00       -0.60      1.21 o 
  -5   9   7       15.57       14.52      2.57 o 
  -4   9   7        0.79        0.30      1.36 o 
  -3   9   7       49.39       56.55      3.78 o 
  -2   9   7       23.88       21.02      2.72 o 
  -1   9   7       23.69       27.82      3.02 o 
   0   9   7        4.23        3.63      1.81 o 
  -4  10   7       25.18       28.28      3.18 o 
  -3  10   7        0.64        1.36      1.36 o 
  -2  10   7        1.45        3.93      1.66 o 
  -1  10   7        6.73        7.56      2.12 o 
  -2 -10   8        7.21        3.78      1.97 o 
  -1 -10   8        1.77       -1.51      1.51 o 
   0 -10   8        1.05        1.06      1.81 o 
   1 -10   8       18.19       18.14      2.87 o 
  -4  -9   8       70.49       68.19      4.38 o 
  -3  -9   8        2.69        0.45      1.51 o 
  -2  -9   8       18.30       20.72      2.72 o 
  -1  -9   8        0.00        1.54      0.89 o 
   0  -9   8        0.90        1.24      2.04 o 
   1  -9   8        0.06        2.87      1.66 o 
   2  -9   8        5.16        6.65      2.12 o 
   3  -9   8        4.89        3.48      1.97 o 
  -5  -8   8        0.76        1.66      1.66 o 
  -4  -8   8       93.15       85.13      4.38 o 
  -3  -8   8        2.76       -0.15      1.21 o 
  -2  -8   8       67.13       65.17      3.93 o 
  -1  -8   8       40.67       41.99      2.28 o 
   0  -8   8        0.92        1.65      0.87 o 
   1  -8   8        5.08        5.44      1.81 o 
   2  -8   8       19.28       24.95      3.02 o 
   3  -8   8       15.35       18.45      2.87 o 
  -6  -7   8        1.96        1.51      1.51 o 
  -5  -7   8        0.90        1.81      1.51 o 
  -4  -7   8        5.29        3.63      1.51 o 
  -3  -7   8       11.71       10.89      1.97 o 
  -2  -7   8       13.26       10.48      1.33 o 
  -1  -7   8        4.43        5.42      1.09 o 
   0  -7   8      156.69      155.61      3.94 o 
   1  -7   8       14.67       17.99      2.42 o 
   2  -7   8       44.92       50.65      3.78 o 
   3  -7   8        5.76        9.37      2.27 o 
   4  -7   8       35.57       34.93      3.63 o 
  -6  -6   8        2.93        2.12      1.21 o 
  -5  -6   8        0.80        1.21      1.21 o 
  -4  -6   8        1.30        1.29      0.80 o 
  -3  -6   8       24.05       26.80      1.76 o 
  -2  -6   8       30.96       33.97      1.92 o 
  -1  -6   8        2.65        1.24      0.75 o 
   0  -6   8       72.21       80.70      5.67 o 
   1  -6   8       23.92       25.24      3.33 o 
   2  -6   8        3.97        4.69      1.66 o 
   3  -6   8       51.71       48.84      3.63 o 
   4  -6   8       10.20       11.79      2.27 o 
  -7  -5   8       13.52        9.53      2.12 o 
  -6  -5   8       10.38       16.33      2.42 o 
  -5  -5   8       80.06       68.95      3.93 o 
  -4  -5   8       14.85       15.79      1.44 o 
  -3  -5   8       54.57       55.05      2.24 o 
  -2  -5   8       30.05       27.91      1.71 o 
  -1  -5   8       39.37       37.50      1.92 o 
   0  -5   8        4.70        2.94      0.90 o 
   1  -5   8        2.11        2.27      0.90 o 
   2  -5   8        2.90        4.84      1.51 o 
   3  -5   8        0.02        0.00      1.06 o 
   4  -5   8       11.65       10.74      2.27 o 
   5  -5   8        0.44        0.15      1.36 o 
  -7  -4   8        7.56        9.22      1.97 o 
  -6  -4   8       60.78       58.06      3.63 o 
  -5  -4   8       64.08       55.49      3.48 o 
  -4  -4   8       47.73       46.27      3.18 o 
  -3  -4   8       15.48       17.17      1.38 o 
  -2  -4   8       44.68       40.53      1.87 o 
  -1  -4   8      105.51      105.37      2.88 o 
   0  -4   8      246.45      248.62      4.44 o 
   1  -4   8       47.85       49.37      2.08 o 
   2  -4   8        1.08        1.06      1.06 o 
   3  -4   8       26.87       29.64      2.87 o 
   4  -4   8       10.09        9.98      2.12 o 
   5  -4   8       16.53       17.39      2.87 o 
  -7  -3   8        6.59        4.38      1.51 o 
  -6  -3   8        4.91        5.29      1.51 o 
  -5  -3   8       41.28       41.43      2.87 o 
  -4  -3   8      213.47      206.85      6.20 o 
  -3  -3   8       32.30       30.69      2.57 o 
  -2  -3   8      181.84      177.38      4.16 o 
  -1  -3   8       34.68       33.16      1.70 o 
   0  -3   8       31.01       28.86      1.55 o 
   1  -3   8       13.55       16.54      1.33 o 
   2  -3   8        6.93        3.48      1.21 o 
   3  -3   8        5.96        4.08      1.51 o 
   4  -3   8       17.49       13.76      2.27 o 
   5  -3   8       25.24       31.75      3.33 o 
  -7  -2   8        3.17        1.97      1.21 o 
  -6  -2   8        0.31        0.76      1.06 o 
  -5  -2   8       88.82       83.31      3.93 o 
  -4  -2   8       39.42       40.37      2.87 o 
  -3  -2   8      990.56      983.89     14.82 o 
  -2  -2   8        0.44        1.21      0.91 o 
  -1  -2   8      105.66      106.72      2.65 o 
   0  -2   8        4.50        4.11      0.80 o 
   1  -2   8        0.04       -0.19      0.58 o 
   2  -2   8        0.80        0.97      1.38 o 
   3  -2   8       56.48       60.94      2.57 o 
   4  -2   8        4.82        5.08      1.28 o 
  -7  -1   8        0.65       -1.21      0.91 o 
  -6  -1   8       15.82       18.45      2.27 o 
  -5  -1   8        2.73        3.78      1.36 o 
  -4  -1   8      232.68      229.16      4.46 o 
  -3  -1   8      296.43      287.43      4.47 o 
  -2  -1   8      653.65      648.83      7.26 o 
  -1  -1   8       23.57       17.73      1.20 o 
   0  -1   8       10.76       12.03      0.86 o 
   1  -1   8       33.38       32.48      1.37 o 
   2  -1   8        6.85        6.68      0.79 o 
   3  -1   8       35.20       36.79      6.35 o 
   4  -1   8       32.85       31.60      3.18 o 
   5  -1   8        3.12        2.72      1.97 o 
  -8   0   8       39.66       35.53      3.33 o 
  -7   0   8       13.34       15.48      1.55 o 
  -6   0   8        0.28       -0.67      0.58 o 
  -5   0   8       74.27       78.65      2.51 o 
  -4   0   8        2.03        1.44      0.69 o 
  -3   0   8       43.39       36.43      1.65 o 
  -2   0   8      104.12      100.78      2.60 o 
  -1   0   8      188.13      166.78      5.14 o 
   0   0   8      213.03      220.16      4.05 o 
   1   0   8       82.38       81.66      2.53 o 
   2   0   8       20.34       24.42      1.48 o 
   3   0   8        0.01       -0.45      1.97 o 
   4   0   8       12.99       14.67      2.57 o 
   5   0   8        0.07       -0.60      1.66 o 
  -8   1   8       22.10       21.47      2.72 o 
  -7   1   8        0.47        0.60      1.21 o 
  -6   1   8       12.14       10.45      1.23 o 
  -5   1   8      131.54      127.47      3.31 o 
  -4   1   8       66.45       66.41      2.72 o 
  -3   1   8       22.41       29.89      1.74 o 
  -2   1   8       21.96       19.23      1.33 o 
  -1   1   8       11.60       13.67      1.81 o 
   0   1   8       90.55       87.31      2.67 o 
   1   1   8       62.06       55.10      2.30 o 
   2   1   8      471.19      474.93     11.19 o 
   3   1   8       29.98       30.76      2.19 o 
   4   1   8       13.53       12.85      2.57 o 
  -8   2   8        0.00        0.60      1.21 o 
  -7   2   8        7.85        8.47      1.97 o 
  -6   2   8        5.55        9.46      1.97 o 
  -5   2   8       53.07       51.92      4.16 o 
  -4   2   8        2.21        0.84      0.58 o 
  -3   2   8       14.37       15.76      1.33 o 
  -2   2   8       10.61        8.17      1.66 o 
  -1   2   8       13.74       10.56      1.44 o 
   0   2   8       67.71       74.34      3.55 o 
   1   2   8       26.40       27.97      2.57 o 
   2   2   8        7.00        7.41      1.81 o 
   3   2   8       14.13       12.48      2.34 o 
   4   2   8       10.33       14.97      2.72 o 
  -8   3   8        0.08        5.14      1.81 o 
  -7   3   8        9.82        6.35      1.81 o 
  -6   3   8       50.15       59.91      2.51 o 
  -5   3   8        1.41        0.35      0.64 o 
  -4   3   8        8.43        3.08      1.36 o 
  -3   3   8        8.02        8.81      1.12 o 
  -2   3   8       14.84       12.39      1.27 o 
  -1   3   8       57.15       50.65      3.18 o 
   0   3   8      156.67      153.47      5.29 o 
   1   3   8       40.24       37.05      3.02 o 
   2   3   8        2.23        2.27      1.66 o 
   3   3   8        4.84        6.04      1.44 o 
   4   3   8       11.39       12.55      2.27 o 
  -8   4   8        3.28        1.81      1.51 o 
  -7   4   8        2.44        2.12      1.51 o 
  -6   4   8        7.83        3.80      1.89 o 
  -5   4   8        0.30       -0.27      0.83 o 
  -4   4   8        6.91        6.85      1.16 o 
  -3   4   8       58.27       37.14      3.48 o 
  -2   4   8      107.48       92.98      2.99 o 
  -1   4   8       12.98       23.89      2.42 o 
   0   4   8        0.91       -0.15      1.06 o 
   1   4   8        0.07        0.15      1.21 o 
   2   4   8        7.54        5.90      1.97 o 
   3   4   8        2.21        5.80      1.44 o 
  -8   5   8       74.71       85.43      5.14 o 
  -7   5   8        5.10        3.02      1.51 o 
  -6   5   8        0.00        1.21      1.06 o 
  -5   5   8       11.59       13.19      2.72 o 
  -4   5   8        0.09        1.42      0.78 o 
  -3   5   8        2.27        2.75      1.29 o 
  -2   5   8        5.74        8.17      1.66 o 
  -1   5   8        4.45        4.69      1.51 o 
   0   5   8       40.40       39.31      3.18 o 
   1   5   8        0.33       -0.15      1.21 o 
   2   5   8        0.41        0.00      1.36 o 
   3   5   8        4.00        5.59      1.44 o 
  -7   6   8       38.96       41.43      3.78 o 
  -6   6   8        9.11        7.26      1.81 o 
  -5   6   8        0.10        1.21      1.21 o 
  -4   6   8        2.60        2.57      1.21 o 
  -3   6   8       11.66       13.46      2.12 o 
  -2   6   8       46.17       41.88      3.02 o 
  -1   6   8       62.79       58.82      3.78 o 
   0   6   8        0.21       -0.15      1.21 o 
   1   6   8        0.03       -0.60      1.36 o 
   2   6   8       20.01       26.16      3.18 o 
  -7   7   8        0.68        0.00      1.36 o 
  -6   7   8       18.46       23.74      2.87 o 
  -5   7   8       11.33       11.79      2.27 o 
  -4   7   8        0.38        0.30      1.06 o 
  -3   7   8       13.17       12.70      2.12 o 
  -2   7   8        1.08       -1.13      0.76 o 
  -1   7   8        0.18        0.60      1.21 o 
   0   7   8       14.76       14.06      2.57 o 
   1   7   8        1.22        3.33      1.81 o 
  -6   8   8        0.62        1.81      1.51 o 
  -5   8   8       24.05       29.94      3.33 o 
  -4   8   8        9.70        8.01      1.97 o 
  -3   8   8       39.80       46.57      3.63 o 
  -2   8   8       11.45        7.11      1.81 o 
  -1   8   8        0.61        0.15      1.36 o 
   0   8   8        0.05        0.30      1.36 o 
  -5   9   8        0.02        1.21      1.36 o 
  -4   9   8        1.17        0.91      1.21 o 
  -3   9   8       28.40       32.06      3.18 o 
  -2   9   8        5.28        5.75      1.81 o 
  -1   9   8        1.76        3.02      1.51 o 
  -3  -9   9        0.22        1.48      1.01 o 
  -2  -9   9       21.39       24.22      2.07 o 
  -1  -9   9        4.38        4.27      1.12 o 
   0  -9   9       18.03       20.87      3.02 o 
   1  -9   9       15.21       16.03      2.87 o 
  -4  -8   9       39.28       42.02      6.05 o 
  -3  -8   9        7.02        2.67      0.94 o 
  -2  -8   9        4.30        3.07      1.09 o 
  -1  -8   9        3.69        5.78      3.93 o 
   0  -8   9       40.82       42.60      2.34 o 
   1  -8   9        0.54        2.87      1.66 o 
   2  -8   9       24.55       29.49      3.33 o 
  -5  -7   9        3.80        5.29      1.66 o 
  -4  -7   9       50.43       47.80      3.02 o 
  -3  -7   9       22.36       19.85      1.76 o 
  -2  -7   9        3.00        4.20      1.07 o 
  -1  -7   9        9.86        5.92      1.97 o 
   0  -7   9        1.55        2.81      1.01 o 
   1  -7   9       52.71       61.84      4.08 o 
   2  -7   9        9.49       11.95      2.42 o 
   3  -7   9        5.90        6.65      1.97 o 
  -6  -6   9        0.02        0.45      1.06 o 
  -5  -6   9        3.38        1.97      1.36 o 
  -4  -6   9        1.23        3.02      1.36 o 
  -3  -6   9        6.89        7.94      1.28 o 
  -2  -6   9       69.23       65.74      3.40 o 
  -1  -6   9       68.86       61.89      3.48 o 
   0  -6   9       52.98       55.04      2.46 o 
   1  -6   9        4.30        4.54      1.51 o 
   2  -6   9        0.10        0.15      1.21 o 
   3  -6   9        0.04       -0.30      1.21 o 
  -7  -5   9       28.08       34.93      3.33 o 
  -6  -5   9        7.69        8.92      1.97 o 
  -5  -5   9        0.50        1.36      1.21 o 
  -4  -5   9        5.71        4.54      1.51 o 
  -3  -5   9        5.44        2.42      1.36 o 
  -2  -5   9      116.22      123.71      3.36 o 
  -1  -5   9      144.94      147.81      3.74 o 
   0  -5   9       34.76       28.91      3.63 o 
   1  -5   9       66.79       64.46      3.33 o 
   2  -5   9        8.30       10.74      1.97 o 
   3  -5   9        0.94        1.06      1.21 o 
   4  -5   9        0.81        0.45      1.36 o 
  -7  -4   9        6.08        5.29      1.81 o 
  -6  -4   9       71.49       79.08      4.38 o 
  -5  -4   9        1.90       -1.21      0.91 o 
  -4  -4   9       18.68       14.97      2.12 o 
  -3  -4   9       14.18       14.82      2.12 o 
  -2  -4   9       93.29       99.34      4.54 o 
  -1  -4   9        0.34        1.74      0.75 o 
   0  -4   9       16.37       15.11      2.12 o 
   1  -4   9       11.17       10.75      1.28 o 
   2  -4   9       33.37       27.67      2.57 o 
   3  -4   9       10.28       14.82      2.42 o 
   4  -4   9       30.83       28.88      3.33 o 
  -7  -3   9        9.07        7.71      1.97 o 
  -6  -3   9       11.72       12.55      2.12 o 
  -5  -3   9      162.83      167.23      6.05 o 
  -4  -3   9       15.59       14.97      2.12 o 
  -3  -3   9      299.33      311.18      8.01 o 
  -2  -3   9      207.37      204.13      6.35 o 
  -1  -3   9       38.43       39.77      2.87 o 
   0  -3   9        0.29        1.83      0.83 o 
   1  -3   9        8.80        7.25      1.13 o 
   2  -3   9        6.11        3.18      1.36 o 
   3  -3   9        2.85        1.21      1.21 o 
   4  -3   9        3.32        1.66      1.51 o 
  -7  -2   9        0.58        3.18      1.51 o 
  -6  -2   9        0.31        1.06      1.06 o 
  -5  -2   9        0.05       -0.91      0.91 o 
  -4  -2   9        1.65        2.87      1.36 o 
  -3  -2   9        9.32        8.77      1.81 o 
  -2  -2   9      171.56      170.56      5.75 o 
  -1  -2   9        0.48        1.51      1.06 o 
   0  -2   9       88.99       90.27      3.93 o 
   1  -2   9       17.56       21.68      1.55 o 
   2  -2   9        8.44       11.79      1.97 o 
   3  -2   9       11.40        9.22      1.97 o 
  -7  -1   9        0.50        0.00      1.21 o 
  -6  -1   9        0.04        0.30      1.06 o 
  -5  -1   9        1.42        1.36      1.21 o 
  -4  -1   9      359.93      362.74      8.62 o 
  -3  -1   9        0.22        1.06      1.21 o 
  -2  -1   9      164.48      173.73      5.59 o 
  -1  -1   9      126.65      117.64      4.54 o 
   0  -1   9       29.50       30.09      2.57 o 
   1  -1   9        2.74        3.42      1.01 o 
   2  -1   9        0.27        0.56      0.72 o 
   3  -1   9       46.87       53.07      3.63 o 
  -7   0   9        6.51        4.99      1.66 o 
  -6   0   9        0.01       -0.60      1.06 o 
  -5   0   9       82.07      101.21      3.03 o 
  -4   0   9       15.27       16.26      1.97 o 
  -3   0   9        3.46        4.55      0.87 o 
  -2   0   9      196.74      206.75      3.92 o 
  -1   0   9      109.74      102.68      5.07 o 
   0   0   9      372.86      353.33      5.55 o 
   1   0   9       12.55       16.63      1.50 o 
   2   0   9       21.53       21.86      2.62 o 
   3   0   9        0.08        0.76      1.51 o 
   4   0   9        4.31        6.05      2.12 o 
  -8   1   9        0.19       -0.91      1.21 o 
  -7   1   9        3.60        5.59      1.23 o 
  -6   1   9       21.12       18.11      2.65 o 
  -5   1   9       14.01       19.93      2.87 o 
  -4   1   9        6.48        7.51      1.36 o 
  -3   1   9        2.71        2.83      0.84 o 
  -2   1   9       96.11      103.43      4.23 o 
  -1   1   9       10.50       10.10      1.23 o 
   0   1   9        0.02        0.18      0.75 o 
   1   1   9        0.34        0.37      0.90 o 
   2   1   9        4.54        7.85      1.39 o 
   3   1   9        2.83        3.79      1.23 o 
   4   1   9        0.11        0.30      1.81 o 
  -8   2   9       17.86       26.46      3.18 o 
  -7   2   9        1.42        1.97      1.36 o 
  -6   2   9        7.67       10.55      1.39 o 
  -5   2   9       17.79       16.78      1.55 o 
  -4   2   9        5.46        2.56      1.13 o 
  -3   2   9        4.23        2.81      0.75 o 
  -2   2   9      157.10      121.67      6.96 o 
  -1   2   9        0.01        0.75      0.98 o 
   0   2   9       11.26       10.76      2.34 o 
   1   2   9        3.68        8.47      1.97 o 
   2   2   9        0.82       -0.15      1.21 o 
   3   2   9        7.89       10.00      1.66 o 
  -8   3   9        1.95        3.02      1.66 o 
  -7   3   9        0.27       -0.60      1.36 o 
  -6   3   9        4.55        3.18      1.07 o 
  -5   3   9        3.05        3.85      1.74 o 
  -4   3   9        7.88        9.81      2.72 o 
  -3   3   9        1.37        6.57      1.12 o 
  -2   3   9        8.95        6.97      1.29 o 
  -1   3   9        0.00        1.06      0.86 o 
   0   3   9       17.41       13.76      2.12 o 
   1   3   9        4.11        5.14      1.66 o 
   2   3   9        0.21       -0.45      1.36 o 
   3   3   9        2.31        4.11      1.89 o 
  -8   4   9        0.48        0.60      1.36 o 
  -7   4   9        4.60        4.38      1.81 o 
  -6   4   9       10.21        8.94      1.39 o 
  -5   4   9       23.53       14.61      1.60 o 
  -4   4   9      131.44      120.21      4.84 o 
  -3   4   9       11.96        8.82      1.89 o 
  -2   4   9       23.48       17.73      1.65 o 
  -1   4   9       10.17       10.58      1.97 o 
   0   4   9        0.24        1.97      1.36 o 
   1   4   9        0.08       -1.51      1.21 o 
   2   4   9       11.46       15.27      2.57 o 
  -7   5   9        2.13        1.81      1.51 o 
  -6   5   9        0.02        0.52      1.21 o 
  -5   5   9        0.02       -0.02      0.98 o 
  -4   5   9        0.17        1.62      0.89 o 
  -3   5   9      180.82      156.99      8.01 o 
  -2   5   9       32.57       34.02      2.87 o 
  -1   5   9        5.22        4.99      1.66 o 
   0   5   9        2.52        1.06      1.36 o 
   1   5   9       12.22       12.25      2.42 o 
   2   5   9        3.13        2.57      1.66 o 
  -7   6   9        7.47        6.96      2.12 o 
  -6   6   9        6.55        9.07      2.12 o 
  -5   6   9       11.59       13.61      2.42 o 
  -4   6   9        0.73        0.30      1.06 o 
  -3   6   9        1.38        1.36      1.21 o 
  -2   6   9        3.14        4.54      1.66 o 
  -1   6   9       30.99       32.81      3.18 o 
   0   6   9        9.91        8.17      1.97 o 
   1   6   9        0.30        0.15      1.51 o 
  -6   7   9        4.06        4.54      1.66 o 
  -5   7   9       30.26       32.36      3.18 o 
  -4   7   9       26.66       24.65      2.87 o 
  -3   7   9        4.48        7.26      1.81 o 
  -2   7   9        6.98        6.05      1.81 o 
  -1   7   9        8.46       12.85      2.42 o 
   0   7   9        5.64        8.17      2.27 o 
  -5   8   9        2.95        2.72      1.66 o 
  -4   8   9        3.05        3.18      1.51 o 
  -3   8   9        3.53        4.69      1.66 o 
  -1   8   9       15.34       14.36      2.72 o 
  -3  -8  10        2.45        5.75      1.81 o 
  -2  -8  10        0.02       -0.40      0.91 o 
  -1  -8  10        1.58        1.64      0.98 o 
   0  -8  10       41.73       44.76      3.78 o 
   1  -8  10        6.28        9.98      2.42 o 
  -4  -7  10       10.86       12.85      2.27 o 
  -3  -7  10        0.75        1.51      1.21 o 
  -2  -7  10       10.36       10.13      1.97 o 
  -1  -7  10        3.68        6.97      1.27 o 
   0  -7  10       53.21       52.21      2.62 o 
   1  -7  10        6.34        8.62      2.27 o 
   2  -7  10       13.23       13.46      2.42 o 
  -5  -6  10        0.37        0.00      0.91 o 
  -4  -6  10        5.02        6.35      1.81 o 
  -3  -6  10        0.76        2.27      1.21 o 
  -2  -6  10        2.70        3.93      1.51 o 
  -1  -6  10        0.02        0.60      1.21 o 
   0  -6  10        9.30       11.99      1.51 o 
   1  -6  10       22.10       21.17      2.57 o 
   2  -6  10        3.94        5.90      1.97 o 
  -6  -5  10        4.51        3.78      1.51 o 
  -5  -5  10        1.74       -0.15      1.06 o 
  -4  -5  10        0.25       -0.30      0.91 o 
  -3  -5  10        6.25        6.65      1.81 o 
  -2  -5  10       58.18       48.99      3.48 o 
  -1  -5  10       85.66       88.46      4.54 o 
   0  -5  10        8.09        8.92      1.81 o 
   1  -5  10        9.01        7.11      1.81 o 
   2  -5  10       35.09       33.42      3.18 o 
   3  -5  10        4.62        6.20      1.97 o 
  -6  -4  10       10.07       10.13      2.27 o 
  -5  -4  10       26.57       25.86      2.87 o 
  -4  -4  10        0.22        0.76      1.21 o 
  -3  -4  10       11.22        6.20      1.66 o 
  -2  -4  10       59.66       58.06      3.78 o 
  -1  -4  10        4.37        2.87      1.36 o 
   0  -4  10        2.07        1.06      1.21 o 
   2  -4  10        4.77        3.02      1.51 o 
   3  -4  10        3.93        3.18      1.81 o 
  -7  -3  10       19.58       23.59      3.02 o 
  -6  -3  10        1.52        2.87      1.36 o 
  -5  -3  10        0.03        0.15      1.21 o 
  -4  -3  10       23.85       23.74      2.72 o 
  -3  -3  10       80.94       87.85      4.54 o 
  -2  -3  10        4.84        4.23      1.51 o 
  -1  -3  10       23.92       25.40      2.57 o 
   0  -3  10        6.19        7.26      1.66 o 
   1  -3  10        0.12        1.21      1.21 o 
   3  -3  10        0.26        0.45      1.51 o 
  -7  -2  10       14.31       11.95      2.27 o 
  -6  -2  10       68.19       79.53      4.54 o 
  -5  -2  10       18.08       21.77      2.72 o 
  -4  -2  10       95.34       97.83      4.69 o 
  -3  -2  10        0.74       -0.76      0.91 o 
  -2  -2  10        3.98        4.54      1.51 o 
  -1  -2  10        2.66        1.51      1.06 o 
   0  -2  10        0.81        2.12      1.21 o 
   1  -2  10       48.01       48.39      3.33 o 
  -7  -1  10        5.07        3.33      1.51 o 
  -6  -1  10       12.19       13.76      2.27 o 
  -5  -1  10        0.82        0.15      1.21 o 
  -4  -1  10      106.86      122.93      5.29 o 
  -3  -1  10        0.26        1.97      1.36 o 
  -2  -1  10       86.89       83.62      4.23 o 
  -1  -1  10        1.23        3.93      1.36 o 
   0  -1  10       49.29       45.66      3.33 o 
   1  -1  10        2.19        1.81      1.51 o 
  -7   0  10        1.06        2.72      1.51 o 
  -6   0  10        6.83        6.50      1.81 o 
  -5   0  10        0.01        0.30      1.21 o 
  -4   0  10       77.33       79.23      4.23 o 
  -3   0  10      106.40      109.47      4.84 o 
  -2   0  10       77.74       73.18      3.93 o 
  -1   0  10       76.57       78.93      4.23 o 
   0   0  10       10.27       13.31      2.27 o 
   1   0  10        8.70        5.57      1.23 o 
   2   0  10        3.22        3.18      1.66 o 
  -7   1  10       12.91       12.70      2.27 o 
  -6   1  10        7.83        9.07      1.97 o 
  -5   1  10        3.83        3.12      1.01 o 
  -4   1  10       38.44       28.70      1.81 o 
  -3   1  10        2.42        0.66      0.80 o 
  -2   1  10        3.24        4.51      0.98 o 
  -1   1  10       85.83       65.77      3.93 o 
   0   1  10       25.50       27.82      2.87 o 
   1   1  10        0.88        2.27      1.36 o 
   2   1  10        2.41        1.89      1.07 o 
   3   1  10        3.84        3.97      1.33 o 
  -7   2  10       16.77       17.99      1.87 o 
  -6   2  10        2.95        7.65      2.42 o 
  -5   2  10       25.24       27.96      1.92 o 
  -4   2  10        1.52       -0.02      0.73 o 
  -3   2  10       41.90       45.35      2.95 o 
  -2   2  10       12.65        8.11      1.33 o 
  -1   2  10        4.79        4.02      1.59 o 
   0   2  10        4.79        8.65      1.38 o 
   1   2  10       23.71       20.11      2.57 o 
   2   2  10        0.02       -0.19      0.90 o 
  -7   3  10        2.96        0.60      1.36 o 
  -6   3  10       28.83       28.14      2.03 o 
  -5   3  10        8.72        6.52      1.23 o 
  -4   3  10        0.54        0.95      0.98 o 
  -3   3  10        4.45        2.79      0.94 o 
  -2   3  10       26.57       23.27      2.19 o 
  -1   3  10       11.39       11.08      1.55 o 
   0   3  10       39.48       52.62      3.63 o 
   1   3  10        0.70       -0.15      1.36 o 
   2   3  10       12.15       11.26      2.42 o 
  -7   4  10        1.99        1.66      1.51 o 
  -6   4  10        8.55        7.25      1.39 o 
  -5   4  10       41.05       41.09      2.40 o 
  -4   4  10       15.04       13.17      1.53 o 
  -3   4  10       14.68       11.71      1.50 o 
  -2   4  10        0.06        0.10      0.90 o 
  -1   4  10        1.46        0.76      1.36 o 
   0   4  10        0.29       -1.21      1.21 o 
   1   4  10        9.33       11.19      2.42 o 
  -7   5  10        0.77        1.51      1.51 o 
  -6   5  10        1.12        0.05      1.01 o 
  -5   5  10        1.60       -0.07      0.94 o 
  -4   5  10       17.37       19.62      1.92 o 
  -3   5  10       17.22       22.46      3.25 o 
  -2   5  10       10.42       10.58      2.12 o 
  -1   5  10        0.56        1.81      1.36 o 
   0   5  10        4.66        6.20      1.97 o 
   1   5  10        1.72        1.51      1.66 o 
  -6   6  10        2.11        3.83      1.27 o 
  -5   6  10        2.42        2.27      1.21 o 
  -4   6  10        0.39        3.33      1.36 o 
  -3   6  10        0.65       -0.60      1.06 o 
  -2   6  10        0.88        1.21      1.36 o 
  -1   6  10        0.31        2.87      1.51 o 
   0   6  10        1.74        3.18      1.66 o 
  -5   7  10       10.79       11.49      2.27 o 
  -4   7  10        0.24        3.02      1.36 o 
  -3   7  10        0.92        2.27      1.36 o 
  -2   7  10        3.19        6.50      1.97 o 
  -3  -7  11        4.91        5.75      1.81 o 
  -2  -7  11        1.36       -0.15      1.21 o 
  -1  -7  11        2.73        3.33      1.66 o 
  -4  -6  11       22.41       19.51      2.87 o 
  -3  -6  11        0.20       -0.30      1.06 o 
  -2  -6  11       32.06       25.86      3.02 o 
  -1  -6  11        1.63        1.06      1.21 o 
   0  -6  11        6.98        5.44      1.81 o 
  -5  -5  11        0.63       -0.76      1.06 o 
  -4  -5  11       31.21       32.36      3.33 o 
  -3  -5  11        0.20       -1.51      1.06 o 
  -2  -5  11       17.40       25.10      2.87 o 
  -1  -5  11        6.95        4.23      1.66 o 
   0  -5  11        7.59        5.14      1.81 o 
  -6  -4  11        3.30        1.97      1.51 o 
  -5  -4  11       13.29       11.64      2.42 o 
  -4  -4  11        1.65        0.60      1.21 o 
  -3  -4  11        2.39        3.48      1.51 o 
  -2  -4  11        3.76        3.78      1.51 o 
  -1  -4  11       14.42       14.67      2.42 o 
   0  -4  11        0.62        1.97      1.36 o 
  -6  -3  11        0.29       -0.45      1.21 o 
  -5  -3  11       22.40       26.61      3.02 o 
  -4  -3  11        1.42       -0.45      1.21 o 
  -3  -3  11        2.74        3.33      1.36 o 
  -2  -3  11        6.24        6.65      1.81 o 
  -1  -3  11        3.58        1.66      1.51 o 
   0  -3  11       25.44       27.82      2.87 o 
  -6  -2  11       61.37       62.75      4.23 o 
  -5  -2  11       15.03       16.48      2.57 o 
  -4  -2  11        0.01        1.81      1.36 o 
  -3  -2  11        0.00        0.00      1.06 o 
  -2  -2  11        2.54        1.21      1.21 o 
  -1  -2  11        7.19        5.90      1.81 o 
   0  -2  11       27.10       25.70      2.87 o 
   1  -2  11       12.38       10.89      2.27 o 
  -7  -1  11        1.27        0.60      1.51 o 
  -6  -1  11       61.80       55.19      4.08 o 
  -5  -1  11       56.10       52.32      3.78 o 
  -4  -1  11       67.75       70.92      4.23 o 
  -3  -1  11       48.40       50.20      3.63 o 
  -2  -1  11        0.40       -0.60      1.06 o 
  -1  -1  11        1.00        1.51      1.36 o 
   0  -1  11        4.44        2.87      1.66 o 
   1  -1  11        3.28        6.20      2.12 o 
  -7   0  11        1.19        3.18      1.81 o 
  -6   0  11        4.91        0.91      1.51 o 
  -5   0  11        0.54        2.27      1.66 o 
  -4   0  11       32.42       38.10      3.33 o 
  -3   0  11       35.64       34.78      3.18 o 
  -2   0  11       17.48       16.03      2.42 o 
  -1   0  11        0.84       -1.36      1.06 o 
   0   0  11        3.60        2.72      1.51 o 
   1   0  11        2.09        3.02      1.66 o 
  -7   1  11        0.12        0.00      1.51 o 
  -6   1  11        4.02        4.69      1.97 o 
  -5   1  11        2.71        2.27      1.66 o 
  -4   1  11        2.61        2.27      1.66 o 
  -3   1  11        3.46        2.72      1.66 o 
  -2   1  11        0.47       -1.06      1.21 o 
  -1   1  11       14.76       16.48      2.57 o 
   0   1  11        0.01        1.06      1.51 o 
   1   1  11        0.02        1.06      1.81 o 
  -7   2  11        2.99        1.21      1.51 o 
  -6   2  11        1.76       -0.91      1.36 o 
  -5   2  11       16.52       15.23      2.65 o 
  -4   2  11        0.00        0.20      0.90 o 
  -3   2  11       16.09       15.71      2.34 o 
  -2   2  11       11.90       14.50      1.59 o 
  -1   2  11        6.08        8.39      1.44 o 
   0   2  11       12.82       15.23      1.76 o 
   1   2  11        2.47        1.51      1.36 o 
  -6   3  11       25.18       37.34      2.65 o 
  -5   3  11       10.36        6.84      1.38 o 
  -4   3  11        0.58       -0.12      0.80 o 
  -3   3  11       16.43       14.97      1.70 o 
  -2   3  11       17.04       17.22      1.76 o 
  -1   3  11        1.37        1.81      1.16 o 
   0   3  11        1.83       -0.60      1.36 o 
   1   3  11        2.33        3.93      1.81 o 
  -6   4  11        2.16        0.89      1.09 o 
  -5   4  11       38.80       43.62      2.62 o 
  -4   4  11       34.77       28.41      2.13 o 
  -3   4  11        6.01        9.35      3.10 o 
  -2   4  11       10.28        8.65      1.66 o 
  -1   4  11       14.48       13.15      2.42 o 
   0   4  11       19.48       27.37      3.33 o 
  -5   5  11        0.20       -0.26      0.89 o 
  -4   5  11        0.70        1.45      1.01 o 
  -3   5  11       10.13        9.37      2.12 o 
  -2   5  11       15.96       18.90      2.72 o 
  -1   5  11        3.18        4.23      1.81 o 
  -4   6  11        5.73        7.86      2.12 o 
  -3   6  11        1.47        3.33      1.66 o 
  -2   6  11       36.95       44.91      3.78 o 
  -4  -5  12        7.03        4.08      1.81 o 
  -3  -5  12       11.80       17.84      2.87 o 
  -2  -5  12        1.86       -1.59      1.06 o 
  -1  -5  12       11.06       12.55      2.57 o 
  -4  -4  12        0.50       -1.21      1.06 o 
  -3  -4  12        0.18       -1.59      1.06 o 
  -2  -4  12        6.58        8.01      1.97 o 
  -1  -4  12        0.05        0.76      1.51 o 
   0  -4  12       17.04       14.97      2.57 o 
  -5  -3  12        2.82        2.42      1.66 o 
  -4  -3  12        0.08       -1.59      1.06 o 
  -3  -3  12        1.81        3.18      1.66 o 
  -2  -3  12        0.16       -0.76      1.21 o 
  -1  -3  12        0.39        1.66      1.51 o 
   0  -3  12        1.36        3.33      1.66 o 
  -5  -2  12       15.15       16.48      2.72 o 
  -4  -2  12        0.72        0.45      1.21 o 
  -3  -2  12        0.01       -1.59      1.06 o 
  -2  -2  12        6.54       11.04      2.27 o 
  -1  -2  12        1.09        0.30      1.36 o 
   0  -2  12        9.24       11.79      2.42 o 
  -6  -1  12        7.76        8.17      2.27 o 
  -5  -1  12       39.13       43.55      3.78 o 
  -4  -1  12       84.68       89.82      5.14 o 
  -3  -1  12        8.54       12.40      2.42 o 
  -2  -1  12       19.78       18.90      2.87 o 
  -1  -1  12        3.31        4.69      1.81 o 
   0  -1  12        1.72        0.60      1.51 o 
  -6   0  12        6.07        5.90      2.27 o 
  -5   0  12        0.06        0.45      1.66 o 
  -4   0  12       10.73       17.24      2.72 o 
  -3   0  12       38.55       36.89      3.63 o 
  -2   0  12       34.66       44.61      3.78 o 
  -1   0  12       12.68        7.71      2.27 o 
   0   0  12        0.36        2.57      1.97 o 
  -6   1  12       17.50       17.39      2.87 o 
  -5   1  12        0.33       -1.81      1.21 o 
  -4   1  12        3.52        3.78      1.81 o 
  -3   1  12        1.25        1.36      1.51 o 
  -2   1  12       20.60       24.34      3.18 o 
  -1   1  12       16.50       12.85      2.72 o 
   0   1  12       21.44       18.90      3.02 o 
  -6   2  12       14.37       23.29      3.18 o 
  -5   2  12        0.25        3.18      1.81 o 
  -4   2  12        1.07        1.21      1.51 o 
  -3   2  12        0.94       -0.15      1.51 o 
  -2   2  12        6.92        9.53      2.57 o 
  -1   2  12        0.23        0.00      1.51 o 
   0   2  12       11.23       14.06      2.87 o 
  -5   3  12        4.98        3.48      2.12 o 
  -4   3  12        8.50        5.67      1.74 o 
  -3   3  12       10.63       10.10      1.56 o 
  -2   3  12       10.49       13.50      1.89 o 
  -1   3  12        0.48        0.27      1.12 o 
  -4   4  12        8.33       11.89      1.74 o 
  -3   4  12        0.17        0.06      0.98 o 
  -2   4  12        3.19        4.08      1.51 o 
  -3  -2  13        3.79        2.72      1.81 o 
  -2  -2  13        8.87        6.80      2.12 o 
  -4  -1  13        0.09       -1.21      1.36 o 
  -3  -1  13        4.32        4.84      1.97 o 
  -2  -1  13        0.19       -0.30      1.51 o 
  -4   0  13        6.41        6.80      2.42 o 
  -3   0  13        0.83        2.72      1.81 o 
  -2   0  13        2.83        1.21      1.66 o 
                                                 
